# Supplementary material for: catena-Poly[[(acetato-κ2 O,O′)[2-(4-oxo-1,4-dihydro­quinolin-1-yl)acetato-κO 1]copper(II)]-μ-4,4′-bipyridine-κ2 N:N′]
Source: Acta Crystallogr Sect E Struct Rep Online. 2012 Jul 28;68(Pt 8):m1132. doi: 10.1107/S160053681203303X (PMC3414172; doi:10.1107/S160053681203303X)
Supplement: Supplementary file 1 [file e-68-m1132-sup1.cif]

##############################################################################
#                                                                            #
# This CIF contains the data in a paper accepted for publication in          #
# Acta Crystallographica Section E. It conforms to the requirements of       #
# Notes for Authors for Acta Crystallographica Section E, and has been       #
# peer reviewed under the auspices of the IUCr Commission on Journals.       #
#                                                                            #
# Full details of the Crystallographic Information File format               #
# are given in the paper "The Crystallographic Information File (CIF):       #
# a New Standard Archive File for Crystallography" by S. R. Hall, F. H.      #
# Allen and I. D. Brown [Acta Cryst. (1991), A47, 655-685].                  #
#                                                                            #
# The current version of the core CIF dictionary is obtainable from          #
# ftp://ftp.iucr.org/pub/cif_core.dic.                                       #
#                                                                            #
# Software is freely available for graphical display of the structure(s)     #
# in this CIF. For information consult the CIF software page                 #
# http://www.iucr.org/resources/cif/software.                                #
#                                                                            #
# This file may be used for bona fide research purposes within the           #
# scientific community so long as proper attribution is given to the journal # 
# article from which it was obtained.                                        #
#                                                                            #
##############################################################################
data_I
_audit_creation_method     SHELXL-97
_chemical_name_systematic
;
<i>catena</i>-Poly[[(acetato-\k^2^<i>O</i>,<i>O'</i>')[2-(4-oxo-1,4-
dihydroquinolin-1-yl)acetato-\k<i>O</i>^1^]copper(II)]-\m-4,4'-bipyridine-
\k^2^<i>N</i>:<i>N</i>']
;
_chemical_name_common     ?
_chemical_formula_moiety     'C23 H21 Cu  N3 O6'
_chemical_formula_sum     'C23 H21 Cu  N3 O6'
_chemical_formula_iupac     '[Cu (C11 H8 N O3) (C2 H3 O2) (C10 H8 N2)]'
_chemical_formula_weight     498.97
_chemical_melting_point     ?
_symmetry_cell_setting     triclinic
_symmetry_space_group_name_H-M     'P -1'
_symmetry_space_group_name_Hall     '-P 1'
loop_
    _symmetry_equiv_pos_as_xyz
    'x, y, z'
    '-x, -y, -z'
_cell_length_a     9.543(2)
_cell_length_b     11.121(2)
_cell_length_c     11.381(2)
_cell_angle_alpha     70.03(3)
_cell_angle_beta     71.27(3)
_cell_angle_gamma     88.03(3)
_cell_volume     1071.3(5)
_cell_formula_units_Z     2
_cell_measurement_reflns_used     3600
_cell_measurement_theta_min     1.26
_cell_measurement_theta_max     28.00
_cell_measurement_temperature     298(2)
_exptl_crystal_description     block
_exptl_crystal_colour     blue
_exptl_crystal_size_max     0.35
_exptl_crystal_size_mid     0.26
_exptl_crystal_size_min     0.22
_exptl_crystal_density_diffrn     1.547
_exptl_crystal_density_meas     ?
_exptl_crystal_density_method     'not measured'
_exptl_crystal_F_000     514
_exptl_absorpt_coefficient_mu     1.066
_exptl_absorpt_correction_type     multi-scan
_exptl_absorpt_process_details     '(SADABS; Sheldrick, 1996)'
_exptl_absorpt_correction_T_min     0.7066
_exptl_absorpt_correction_T_max     0.7993
_exptl_special_details
;
;
_diffrn_ambient_temperature     298(2)
_diffrn_radiation_type     MoK\a
_diffrn_radiation_wavelength     0.71073
_diffrn_radiation_source     'fine-focus sealed tube'
_diffrn_radiation_monochromator     graphite
_diffrn_measurement_device_type     'Bruker APEXII area-detector'
_diffrn_measurement_method     '\f and \w scan'
_diffrn_detector_area_resol_mean     ?
_diffrn_reflns_number     5588
_diffrn_reflns_av_R_equivalents     0.0182
_diffrn_reflns_av_sigmaI/netI     0.0349
_diffrn_reflns_theta_min     1.96
_diffrn_reflns_theta_max     25.20
_diffrn_reflns_theta_full     25.20
_diffrn_measured_fraction_theta_max     0.985
_diffrn_measured_fraction_theta_full     0.985
_diffrn_reflns_limit_h_min     -6
_diffrn_reflns_limit_h_max     11
_diffrn_reflns_limit_k_min     -13
_diffrn_reflns_limit_k_max     12
_diffrn_reflns_limit_l_min     -13
_diffrn_reflns_limit_l_max     13
_diffrn_standards_number     0
_diffrn_standards_interval_count     ?
_diffrn_standards_interval_time     ?
_refine_special_details
;
Refinement of <i>F</i>^2^ against ALL reflections. The weighted <i>R</i>-factor
<i>wR</i> and goodness of fit <i>S</i> are based on <i>F</i>^2^, conventional
<i>R</i>-factors <i>R</i> are based on <i>F</i>, with <i>F</i> set to zero for
negative <i>F</i>^2^. The threshold expression of <i>F</i>^2^ >
\s(<i>F</i>^2^) is used only for calculating <i>R</i>-factors(gt) <i>etc</i>.
and is not relevant to the choice of reflections for refinement.
<i>R</i>-factors based on <i>F</i>^2^ are statistically about twice as large
as those based on <i>F</i>, and <i>R</i>- factors based on ALL data will be
even larger.
;
_reflns_number_total     3815
_reflns_number_gt     3217
_reflns_threshold_expression     I>2\s(I)
_refine_ls_structure_factor_coef     Fsqd
_refine_ls_matrix_type     full
_refine_ls_R_factor_all     0.0440
_refine_ls_R_factor_gt     0.0346
_refine_ls_wR_factor_gt     0.0812
_refine_ls_wR_factor_ref     0.0867
_refine_ls_goodness_of_fit_ref     1.031
_refine_ls_restrained_S_all     1.031
_refine_ls_number_reflns     3815
_refine_ls_number_parameters     305
_refine_ls_number_restraints     3
_refine_ls_hydrogen_treatment     mixed
_refine_ls_weighting_scheme     calc
_refine_ls_weighting_details
         'calc w=1/[\s^2^(Fo^2^)+(0.0368P)^2^+0.6150P] where P=(Fo^2^+2Fc^2^)/3'
_atom_sites_solution_hydrogens     geom
_atom_sites_solution_primary     direct
_atom_sites_solution_secondary     difmap
_refine_ls_shift/su_max     0.000
_refine_ls_shift/su_mean     0.000
_refine_diff_density_max     0.267
_refine_diff_density_min     -0.294
_refine_ls_extinction_method     none
_refine_ls_extinction_coef     ?
loop_
    _atom_type_symbol
    _atom_type_description
    _atom_type_scat_dispersion_real
    _atom_type_scat_dispersion_imag
    _atom_type_scat_source
    'C' 'C' 0.0033 0.0016
                         'International Tables Vol C Tables 4.2.6.8 and 6.1.1.4'
    'H' 'H' 0.0000 0.0000
                         'International Tables Vol C Tables 4.2.6.8 and 6.1.1.4'
    'Cu' 'Cu' 0.3201 1.2651
                         'International Tables Vol C Tables 4.2.6.8 and 6.1.1.4'
    'N' 'N' 0.0061 0.0033
                         'International Tables Vol C Tables 4.2.6.8 and 6.1.1.4'
    'O' 'O' 0.0106 0.0060
                         'International Tables Vol C Tables 4.2.6.8 and 6.1.1.4'
_computing_data_collection     'APEX2 (Bruker, 2004)'
_computing_cell_refinement     'SAINT (Bruker, 2004)'
_computing_data_reduction     'SAINT (Bruker, 2004)'
_computing_structure_solution     'SHELXS97 (Sheldrick, 2008)'
_computing_structure_refinement     'SHELXL97 (Sheldrick, 2008)'
_computing_molecular_graphics     'SHELXTL (Sheldrick, 2008)'
_computing_publication_material     'SHELXTL (Sheldrick, 2008)'
loop_
    _atom_site_type_symbol
    _atom_site_label
    _atom_site_fract_x
    _atom_site_fract_y
    _atom_site_fract_z
    _atom_site_U_iso_or_equiv
    _atom_site_adp_type
    _atom_site_calc_flag
    _atom_site_refinement_flags
    _atom_site_occupancy
    _atom_site_symmetry_multiplicity
    _atom_site_disorder_assembly
    _atom_site_disorder_group
    Cu Cu1 0.11865(4) 0.27261(3) 0.20437(3) 0.02973(11) Uani d . 1 1 . .
    O O1 0.2694(2) 0.32890(16) 0.02845(18) 0.0357(4) Uani d . 1 1 . .
    O O2 0.4718(3) 0.3200(3) 0.0881(2) 0.0671(7) Uani d . 1 1 . .
    O O3 0.2324(3) 0.3238(3) -0.4737(2) 0.0694(7) Uani d . 1 1 . .
    O O4 -0.0535(2) 0.22122(16) 0.36609(17) 0.0357(4) Uani d . 1 1 . .
    O O5 -0.1717(3) 0.2636(2) 0.2207(2) 0.0624(6) Uani d . 1 1 . .
    N N1 0.4365(3) 0.3819(2) -0.2305(2) 0.0394(6) Uani d . 1 1 . .
    N N2 0.1132(2) 0.09355(19) 0.1985(2) 0.0319(5) Uani d . 1 1 . .
    N N3 0.1123(2) -0.54349(19) 0.1965(2) 0.0295(5) Uani d . 1 1 . .
    C C1 0.4073(3) 0.3444(3) 0.0058(3) 0.0391(7) Uani d . 1 1 . .
    C C2 0.5017(3) 0.4057(3) -0.1394(3) 0.0452(7) Uani d . 1 1 . .
    H H2A 0.5156 0.4976 -0.1608 0.054 Uiso calc R 1 1 . .
    H H2B 0.5987 0.3726 -0.1526 0.054 Uiso calc R 1 1 . .
    C C3 0.3660(4) 0.4747(3) -0.2956(3) 0.0499(8) Uani d . 1 1 . .
    H H3 0.3653 0.5537 -0.2844 0.060 Uiso calc R 1 1 . .
    C C4 0.2970(4) 0.4590(3) -0.3756(3) 0.0562(9) Uani d . 1 1 . .
    H H4 0.2525 0.5277 -0.4192 0.067 Uiso calc R 1 1 . .
    C C5 0.2900(3) 0.3401(3) -0.3956(3) 0.0474(7) Uani d . 1 1 . .
    C C6 0.3541(3) 0.2366(3) -0.3155(3) 0.0395(7) Uani d . 1 1 . .
    C C7 0.3422(3) 0.1112(3) -0.3155(3) 0.0494(8) Uani d . 1 1 . .
    H H7 0.2886 0.0941 -0.3642 0.059 Uiso calc R 1 1 . .
    C C8 0.4068(4) 0.0137(3) -0.2466(3) 0.0559(9) Uani d . 1 1 . .
    H H8 0.3966 -0.0689 -0.2472 0.067 Uiso calc R 1 1 . .
    C C9 0.4884(4) 0.0404(3) -0.1749(3) 0.0559(9) Uani d . 1 1 . .
    H H9 0.5364 -0.0246 -0.1304 0.067 Uiso calc R 1 1 . .
    C C10 0.4991(3) 0.1599(3) -0.1692(3) 0.0474(7) Uani d . 1 1 . .
    H H10 0.5523 0.1751 -0.1193 0.057 Uiso calc R 1 1 . .
    C C11 0.4307(3) 0.2601(3) -0.2377(3) 0.0377(6) Uani d . 1 1 . .
    C C12 -0.1719(3) 0.2234(3) 0.3354(3) 0.0393(7) Uani d . 1 1 . .
    C C13 -0.3133(4) 0.1725(3) 0.4495(3) 0.0604(9) Uani d . 1 1 . .
    H H13A -0.3963 0.1882 0.4175 0.091 Uiso calc R 1 1 . .
    H H13B -0.3225 0.2150 0.5119 0.091 Uiso calc R 1 1 . .
    H H13C -0.3117 0.0819 0.4919 0.091 Uiso calc R 1 1 . .
    C C14 0.0857(3) -0.0086(2) 0.3104(3) 0.0402(7) Uani d . 1 1 . .
    H H14 0.0704 0.0056 0.3894 0.048 Uiso calc R 1 1 . .
    C C15 0.0791(3) -0.1324(2) 0.3141(3) 0.0399(7) Uani d . 1 1 . .
    H H15 0.0585 -0.1998 0.3946 0.048 Uiso calc R 1 1 . .
    C C16 0.1030(3) -0.1582(2) 0.1983(2) 0.0282(5) Uani d . 1 1 . .
    C C17 0.1312(3) -0.0516(2) 0.0827(3) 0.0324(6) Uani d . 1 1 . .
    H H17 0.1474 -0.0631 0.0023 0.039 Uiso calc R 1 1 . .
    C C18 0.1352(3) 0.0702(2) 0.0862(3) 0.0345(6) Uani d . 1 1 . .
    H H18 0.1539 0.1395 0.0074 0.041 Uiso calc R 1 1 . .
    C C19 0.1027(3) -0.2911(2) 0.1972(2) 0.0272(5) Uani d . 1 1 . .
    C C20 0.0947(3) -0.3960(2) 0.3098(3) 0.0341(6) Uani d . 1 1 . .
    H H20 0.0870 -0.3833 0.3882 0.041 Uiso calc R 1 1 . .
    C C21 0.1165(3) -0.3182(2) 0.0836(3) 0.0370(6) Uani d . 1 1 . .
    H H21 0.1219 -0.2519 0.0053 0.044 Uiso calc R 1 1 . .
    C C22 0.1220(3) -0.4430(2) 0.0868(3) 0.0363(6) Uani d . 1 1 . .
    H H22 0.1331 -0.4584 0.0091 0.044 Uiso calc R 1 1 . .
    C C23 0.0982(3) -0.5181(2) 0.3063(3) 0.0346(6) Uani d . 1 1 . .
    H H23 0.0903 -0.5864 0.3838 0.041 Uiso calc R 1 1 . .
    O O1W 0.2742(3) 0.2058(2) 0.3379(2) 0.0547(6) Uani d D 1 1 . .
    H H1W 0.271(4) 0.232(3) 0.399(2) 0.082 Uiso d D 1 1 . .
    H H2W 0.355(2) 0.232(4) 0.278(2) 0.082 Uiso d D 1 1 . .
loop_
    _atom_site_aniso_label
    _atom_site_aniso_U_11
    _atom_site_aniso_U_22
    _atom_site_aniso_U_33
    _atom_site_aniso_U_12
    _atom_site_aniso_U_13
    _atom_site_aniso_U_23
    Cu1 0.0389(2) 0.02133(17) 0.03041(19) 0.00295(13) -0.00988(14) -0.01232(13)
    O1 0.0385(11) 0.0323(10) 0.0359(10) -0.0001(8) -0.0065(9) -0.0165(8)
    O2 0.0590(15) 0.103(2) 0.0461(14) 0.0028(14) -0.0246(12) -0.0273(13)
    O3 0.0803(18) 0.0945(19) 0.0690(16) 0.0325(15) -0.0506(15) -0.0497(15)
    O4 0.0438(11) 0.0315(10) 0.0302(10) 0.0017(8) -0.0093(9) -0.0115(8)
    O5 0.0623(15) 0.0840(17) 0.0379(13) 0.0036(13) -0.0206(12) -0.0136(12)
    N1 0.0356(13) 0.0506(14) 0.0342(13) -0.0017(11) -0.0076(11) -0.0207(11)
    N2 0.0425(13) 0.0232(11) 0.0305(12) 0.0020(10) -0.0107(10) -0.0111(9)
    N3 0.0350(12) 0.0236(10) 0.0303(12) 0.0026(9) -0.0091(10) -0.0114(9)
    C1 0.0439(17) 0.0395(15) 0.0404(16) 0.0009(13) -0.0137(14) -0.0219(13)
    C2 0.0376(16) 0.0578(19) 0.0428(17) -0.0086(14) -0.0091(14) -0.0233(15)
    C3 0.056(2) 0.0464(18) 0.052(2) 0.0063(16) -0.0170(17) -0.0237(15)
    C4 0.064(2) 0.057(2) 0.059(2) 0.0206(17) -0.0325(19) -0.0248(17)
    C5 0.0435(17) 0.066(2) 0.0431(17) 0.0159(15) -0.0192(15) -0.0278(16)
    C6 0.0339(15) 0.0539(18) 0.0357(15) 0.0067(13) -0.0089(13) -0.0243(14)
    C7 0.0439(18) 0.065(2) 0.0473(19) 0.0033(16) -0.0119(15) -0.0328(17)
    C8 0.065(2) 0.0495(19) 0.052(2) 0.0059(17) -0.0100(18) -0.0242(16)
    C9 0.063(2) 0.053(2) 0.0460(19) 0.0169(17) -0.0156(17) -0.0135(16)
    C10 0.0442(18) 0.063(2) 0.0396(17) 0.0089(15) -0.0177(15) -0.0200(15)
    C11 0.0330(15) 0.0481(16) 0.0300(14) 0.0026(13) -0.0043(12) -0.0167(13)
    C12 0.0459(17) 0.0339(15) 0.0349(16) 0.0025(13) -0.0085(13) -0.0125(12)
    C13 0.051(2) 0.070(2) 0.051(2) -0.0039(18) -0.0039(17) -0.0207(18)
    C14 0.064(2) 0.0297(14) 0.0273(14) 0.0032(13) -0.0118(14) -0.0138(12)
    C15 0.067(2) 0.0244(13) 0.0267(14) 0.0032(13) -0.0134(14) -0.0086(11)
    C16 0.0316(14) 0.0248(13) 0.0306(14) 0.0030(11) -0.0109(11) -0.0121(11)
    C17 0.0465(16) 0.0278(13) 0.0275(14) 0.0048(12) -0.0149(12) -0.0127(11)
    C18 0.0491(17) 0.0243(13) 0.0302(14) 0.0019(12) -0.0152(13) -0.0074(11)
    C19 0.0307(14) 0.0231(12) 0.0290(14) 0.0035(10) -0.0099(11) -0.0104(10)
    C20 0.0492(17) 0.0281(13) 0.0265(14) 0.0058(12) -0.0106(12) -0.0132(11)
    C21 0.0605(19) 0.0248(13) 0.0293(14) 0.0065(13) -0.0207(14) -0.0084(11)
    C22 0.0569(18) 0.0272(13) 0.0325(15) 0.0066(13) -0.0206(14) -0.0146(11)
    C23 0.0470(16) 0.0246(13) 0.0270(14) 0.0046(12) -0.0074(12) -0.0075(11)
    O1W 0.0623(15) 0.0609(14) 0.0543(14) 0.0106(12) -0.0273(12) -0.0295(12)
_geom_special_details
;
All e.s.d.'s (except the e.s.d. in the dihedral angle between two l.s. planes)
are estimated using the full covariance matrix. The cell e.s.d.'s are taken
into account individually in the estimation of e.s.d.'s in distances, angles
and torsion angles; correlations between e.s.d.'s in cell parameters are only
used when they are defined by crystal symmetry. An approximate (isotropic)
treatment of cell e.s.d.'s is used for estimating e.s.d.'s involving l.s.
planes.
;
loop_
    _geom_bond_atom_site_label_1
    _geom_bond_atom_site_label_2
    _geom_bond_site_symmetry_2
    _geom_bond_distance
    _geom_bond_publ_flag
    Cu1 O4 . 1.954(2) ?
    Cu1 O1 . 1.956(2) ?
    Cu1 N3 1_565 2.016(2) ?
    Cu1 N2 . 2.018(2) ?
    Cu1 O1W . 2.381(2) ?
    Cu1 O5 . 2.720(2) ?
    O1 C1 . 1.263(3) ?
    O2 C1 . 1.231(3) ?
    O3 C5 . 1.247(3) ?
    O4 C12 . 1.282(3) ?
    O5 C12 . 1.226(3) ?
    N1 C3 . 1.347(4) ?
    N1 C11 . 1.389(3) ?
    N1 C2 . 1.464(3) ?
    N2 C18 . 1.340(3) ?
    N2 C14 . 1.341(3) ?
    N3 C23 . 1.338(3) ?
    N3 C22 . 1.340(3) ?
    N3 Cu1 1_545 2.016(2) ?
    C1 C2 . 1.524(4) ?
    C2 H2A . 0.9700 ?
    C2 H2B . 0.9700 ?
    C3 C4 . 1.340(4) ?
    C3 H3 . 0.9300 ?
    C4 C5 . 1.424(4) ?
    C4 H4 . 0.9300 ?
    C5 C6 . 1.457(4) ?
    C6 C7 . 1.404(4) ?
    C6 C11 . 1.405(4) ?
    C7 C8 . 1.361(4) ?
    C7 H7 . 0.9300 ?
    C8 C9 . 1.396(5) ?
    C8 H8 . 0.9300 ?
    C9 C10 . 1.362(4) ?
    C9 H9 . 0.9300 ?
    C10 C11 . 1.399(4) ?
    C10 H10 . 0.9300 ?
    C12 C13 . 1.501(4) ?
    C13 H13A . 0.9600 ?
    C13 H13B . 0.9600 ?
    C13 H13C . 0.9600 ?
    C14 C15 . 1.366(3) ?
    C14 H14 . 0.9300 ?
    C15 C16 . 1.391(3) ?
    C15 H15 . 0.9300 ?
    C16 C17 . 1.392(3) ?
    C16 C19 . 1.482(3) ?
    C17 C18 . 1.371(3) ?
    C17 H17 . 0.9300 ?
    C18 H18 . 0.9300 ?
    C19 C20 . 1.390(3) ?
    C19 C21 . 1.391(3) ?
    C20 C23 . 1.371(3) ?
    C20 H20 . 0.9300 ?
    C21 C22 . 1.376(3) ?
    C21 H21 . 0.9300 ?
    C22 H22 . 0.9300 ?
    C23 H23 . 0.9300 ?
    O1W H1W . 0.830(10) ?
    O1W H2W . 0.827(10) ?
loop_
    _geom_angle_atom_site_label_1
    _geom_angle_atom_site_label_2
    _geom_angle_atom_site_label_3
    _geom_angle_site_symmetry_1
    _geom_angle_site_symmetry_3
    _geom_angle
    _geom_angle_publ_flag
    O4 Cu1 O1 . . 171.44(8) ?
    O4 Cu1 N3 . 1_565 90.50(9) ?
    O1 Cu1 N3 . 1_565 89.24(9) ?
    O4 Cu1 N2 . . 90.29(9) ?
    O1 Cu1 N2 . . 89.09(9) ?
    N3 Cu1 N2 1_565 . 173.97(8) ?
    O4 Cu1 O1W . . 88.68(8) ?
    O1 Cu1 O1W . . 99.84(8) ?
    N3 Cu1 O1W 1_565 . 97.50(8) ?
    N2 Cu1 O1W . . 88.49(9) ?
    C1 O1 Cu1 . . 125.00(18) ?
    C12 O4 Cu1 . . 109.13(16) ?
    C3 N1 C11 . . 119.7(2) ?
    C3 N1 C2 . . 119.5(2) ?
    C11 N1 C2 . . 120.4(2) ?
    C18 N2 C14 . . 117.0(2) ?
    C18 N2 Cu1 . . 122.92(17) ?
    C14 N2 Cu1 . . 120.03(17) ?
    C23 N3 C22 . . 117.0(2) ?
    C23 N3 Cu1 . 1_545 119.02(17) ?
    C22 N3 Cu1 . 1_545 124.00(17) ?
    O2 C1 O1 . . 127.0(3) ?
    O2 C1 C2 . . 117.2(3) ?
    O1 C1 C2 . . 115.7(2) ?
    N1 C2 C1 . . 113.5(2) ?
    N1 C2 H2A . . 108.9 ?
    C1 C2 H2A . . 108.9 ?
    N1 C2 H2B . . 108.9 ?
    C1 C2 H2B . . 108.9 ?
    H2A C2 H2B . . 107.7 ?
    C4 C3 N1 . . 123.5(3) ?
    C4 C3 H3 . . 118.3 ?
    N1 C3 H3 . . 118.3 ?
    C3 C4 C5 . . 121.8(3) ?
    C3 C4 H4 . . 119.1 ?
    C5 C4 H4 . . 119.1 ?
    O3 C5 C4 . . 123.5(3) ?
    O3 C5 C6 . . 122.0(3) ?
    C4 C5 C6 . . 114.5(3) ?
    C7 C6 C11 . . 118.4(3) ?
    C7 C6 C5 . . 120.7(3) ?
    C11 C6 C5 . . 120.9(3) ?
    C8 C7 C6 . . 122.1(3) ?
    C8 C7 H7 . . 119.0 ?
    C6 C7 H7 . . 119.0 ?
    C7 C8 C9 . . 118.6(3) ?
    C7 C8 H8 . . 120.7 ?
    C9 C8 H8 . . 120.7 ?
    C10 C9 C8 . . 121.2(3) ?
    C10 C9 H9 . . 119.4 ?
    C8 C9 H9 . . 119.4 ?
    C9 C10 C11 . . 120.6(3) ?
    C9 C10 H10 . . 119.7 ?
    C11 C10 H10 . . 119.7 ?
    N1 C11 C10 . . 121.7(3) ?
    N1 C11 C6 . . 119.2(3) ?
    C10 C11 C6 . . 119.1(3) ?
    O5 C12 O4 . . 123.0(3) ?
    O5 C12 C13 . . 121.2(3) ?
    O4 C12 C13 . . 115.8(3) ?
    C12 C13 H13A . . 109.5 ?
    C12 C13 H13B . . 109.5 ?
    H13A C13 H13B . . 109.5 ?
    C12 C13 H13C . . 109.5 ?
    H13A C13 H13C . . 109.5 ?
    H13B C13 H13C . . 109.5 ?
    N2 C14 C15 . . 123.3(2) ?
    N2 C14 H14 . . 118.4 ?
    C15 C14 H14 . . 118.4 ?
    C14 C15 C16 . . 120.4(2) ?
    C14 C15 H15 . . 119.8 ?
    C16 C15 H15 . . 119.8 ?
    C15 C16 C17 . . 115.9(2) ?
    C15 C16 C19 . . 122.1(2) ?
    C17 C16 C19 . . 121.9(2) ?
    C18 C17 C16 . . 120.7(2) ?
    C18 C17 H17 . . 119.7 ?
    C16 C17 H17 . . 119.7 ?
    N2 C18 C17 . . 122.7(2) ?
    N2 C18 H18 . . 118.6 ?
    C17 C18 H18 . . 118.6 ?
    C20 C19 C21 . . 116.1(2) ?
    C20 C19 C16 . . 121.3(2) ?
    C21 C19 C16 . . 122.6(2) ?
    C23 C20 C19 . . 120.5(2) ?
    C23 C20 H20 . . 119.7 ?
    C19 C20 H20 . . 119.7 ?
    C22 C21 C19 . . 120.1(2) ?
    C22 C21 H21 . . 119.9 ?
    C19 C21 H21 . . 119.9 ?
    N3 C22 C21 . . 123.2(2) ?
    N3 C22 H22 . . 118.4 ?
    C21 C22 H22 . . 118.4 ?
    N3 C23 C20 . . 123.1(2) ?
    N3 C23 H23 . . 118.5 ?
    C20 C23 H23 . . 118.5 ?
    Cu1 O1W H1W . . 124(3) ?
    Cu1 O1W H2W . . 97(3) ?
    H1W O1W H2W . . 109.3(17) ?
loop_
    _geom_torsion_atom_site_label_1
    _geom_torsion_atom_site_label_2
    _geom_torsion_atom_site_label_3
    _geom_torsion_atom_site_label_4
    _geom_torsion_site_symmetry_1
    _geom_torsion_site_symmetry_2
    _geom_torsion_site_symmetry_3
    _geom_torsion_site_symmetry_4
    _geom_torsion
    _geom_torsion_publ_flag
    N3 Cu1 O1 C1 1_565 . . . 85.9(2) ?
    N2 Cu1 O1 C1 . . . . -99.9(2) ?
    O1W Cu1 O1 C1 . . . . -11.6(2) ?
    N3 Cu1 O4 C12 1_565 . . . 92.99(17) ?
    N2 Cu1 O4 C12 . . . . -81.03(17) ?
    O1W Cu1 O4 C12 . . . . -169.51(17) ?
    O4 Cu1 N2 C18 . . . . 138.5(2) ?
    O1 Cu1 N2 C18 . . . . -33.0(2) ?
    O1W Cu1 N2 C18 . . . . -132.8(2) ?
    O4 Cu1 N2 C14 . . . . -41.1(2) ?
    O1 Cu1 N2 C14 . . . . 147.5(2) ?
    O1W Cu1 N2 C14 . . . . 47.6(2) ?
    Cu1 O1 C1 O2 . . . . 4.8(4) ?
    Cu1 O1 C1 C2 . . . . -172.18(17) ?
    C3 N1 C2 C1 . . . . 101.4(3) ?
    C11 N1 C2 C1 . . . . -70.6(3) ?
    O2 C1 C2 N1 . . . . 155.2(3) ?
    O1 C1 C2 N1 . . . . -27.5(4) ?
    C11 N1 C3 C4 . . . . -4.6(5) ?
    C2 N1 C3 C4 . . . . -176.6(3) ?
    N1 C3 C4 C5 . . . . 1.5(6) ?
    C3 C4 C5 O3 . . . . -176.7(3) ?
    C3 C4 C5 C6 . . . . 4.1(5) ?
    O3 C5 C6 C7 . . . . -5.3(5) ?
    C4 C5 C6 C7 . . . . 173.8(3) ?
    O3 C5 C6 C11 . . . . 174.0(3) ?
    C4 C5 C6 C11 . . . . -6.9(4) ?
    C11 C6 C7 C8 . . . . -2.4(4) ?
    C5 C6 C7 C8 . . . . 176.9(3) ?
    C6 C7 C8 C9 . . . . -0.7(5) ?
    C7 C8 C9 C10 . . . . 2.6(5) ?
    C8 C9 C10 C11 . . . . -1.4(5) ?
    C3 N1 C11 C10 . . . . -178.4(3) ?
    C2 N1 C11 C10 . . . . -6.5(4) ?
    C3 N1 C11 C6 . . . . 1.5(4) ?
    C2 N1 C11 C6 . . . . 173.5(3) ?
    C9 C10 C11 N1 . . . . 178.2(3) ?
    C9 C10 C11 C6 . . . . -1.7(4) ?
    C7 C6 C11 N1 . . . . -176.4(2) ?
    C5 C6 C11 N1 . . . . 4.3(4) ?
    C7 C6 C11 C10 . . . . 3.5(4) ?
    C5 C6 C11 C10 . . . . -175.8(3) ?
    Cu1 O4 C12 O5 . . . . -6.1(3) ?
    Cu1 O4 C12 C13 . . . . 173.6(2) ?
    C18 N2 C14 C15 . . . . -0.1(4) ?
    Cu1 N2 C14 C15 . . . . 179.4(2) ?
    N2 C14 C15 C16 . . . . 0.7(5) ?
    C14 C15 C16 C17 . . . . -0.8(4) ?
    C14 C15 C16 C19 . . . . 177.5(3) ?
    C15 C16 C17 C18 . . . . 0.3(4) ?
    C19 C16 C17 C18 . . . . -178.0(2) ?
    C14 N2 C18 C17 . . . . -0.4(4) ?
    Cu1 N2 C18 C17 . . . . -179.9(2) ?
    C16 C17 C18 N2 . . . . 0.2(4) ?
    C15 C16 C19 C20 . . . . -7.2(4) ?
    C17 C16 C19 C20 . . . . 171.1(3) ?
    C15 C16 C19 C21 . . . . 175.5(3) ?
    C17 C16 C19 C21 . . . . -6.2(4) ?
    C21 C19 C20 C23 . . . . -1.0(4) ?
    C16 C19 C20 C23 . . . . -178.4(2) ?
    C20 C19 C21 C22 . . . . -0.3(4) ?
    C16 C19 C21 C22 . . . . 177.2(3) ?
    C23 N3 C22 C21 . . . . -0.7(4) ?
    Cu1 N3 C22 C21 1_545 . . . 179.5(2) ?
    C19 C21 C22 N3 . . . . 1.1(4) ?
    C22 N3 C23 C20 . . . . -0.6(4) ?
    Cu1 N3 C23 C20 1_545 . . . 179.2(2) ?
    C19 C20 C23 N3 . . . . 1.5(4) ?
loop_
    _geom_hbond_atom_site_label_D
    _geom_hbond_atom_site_label_H
    _geom_hbond_atom_site_label_A
    _geom_hbond_site_symmetry_A
    _geom_hbond_distance_DH
    _geom_hbond_distance_HA
    _geom_hbond_distance_DA
    _geom_hbond_angle_DHA
    O1W H1W O3 1_556 0.830(10) 1.983(13) 2.795(3) 166(3)
    O1W H2W O2 . 0.827(10) 1.988(19) 2.740(4) 151(2)
data_global
_journal_date_recd_electronic     2012-07-17
_journal_date_accepted     2012-07-20
_journal_name_full     'Acta Crystallographica, Section E'
_journal_year     2012
_journal_volume     68
_journal_issue      8
_journal_page_first     m1132
_journal_page_last     m1132
_journal_paper_category     QM
_journal_paper_doi     10.1107/S160053681203303X
_journal_coeditor_code     BG2474
_publ_contact_author_name     'Jun Wang'
_publ_contact_author_address
;
Zhongshan Polytechnic, Zhongshan, Guangdong 528404, People's Republic of China
;
_publ_contact_author_email     wangjun7203@126.com
_publ_contact_author_fax     ?
_publ_contact_author_phone     ?
_publ_section_title
;\
<i>catena</i>-Poly[[(acetato-\k^2^<i>O</i>,<i>O'</i>')[2-(4-oxo-1,4-\
dihydroquinolin-1-yl)acetato-\k<i>O</i>^1^]copper(II)]-\m-4,4'-bipyridine-\
\k^2^<i>N</i>:<i>N</i>']
;
loop_
    _publ_author_name
    _publ_author_footnote
    _publ_author_address
    'Wang, Jun' .
;
Zhongshan Polytechnic,
Zhongshan,
Guangdong 528404,
People's Republic of China
;
    'Dai, Chuntao' .
;
Zhongshan Polytechnic,
Zhongshan,
Guangdong 528404,
People's Republic of China
;
    'Nie, Jianhua' .
;
Zhongshan Polytechnic,
Zhongshan,
Guangdong 528404,
People's Republic of China
;
