# Supplementary material for: catena-Poly[[(acetato-κ2 O,O′)[2-(4-oxo-1,4-dihydro­quinolin-1-yl)acetato-κO 1]copper(II)]-μ-4,4′-bipyridine-κ2 N:N′]
Source: Acta Crystallogr Sect E Struct Rep Online. 2012 Jul 28;68(Pt 8):m1132. doi: 10.1107/S160053681203303X (PMC3414172; doi:10.1107/S160053681203303X)
Supplement: Supplementary file 2 [file e-68-m1132-Isup2.hkl]

# 
# h,k,l, Fc-squared, Fo-squared, sigma(Fo-squared) and status flag 
# 
data_I
_shelx_title ' wj090525010 in  P-1' 
_shelx_refln_list_code          4 
_shelx_F_calc_maximum      205.01 
_exptl_crystal_F_000       514.00 
_reflns_d_resolution_high  0.8347 
 
loop_ 
 _symmetry_equiv_pos_as_xyz 
 'x, y, z' 
 '-x, -y, -z' 
 
_cell_length_a     9.5431 
_cell_length_b    11.1210 
_cell_length_c    11.3810 
_cell_angle_alpha  70.030 
_cell_angle_beta   71.270 
_cell_angle_gamma  88.030 
 
_shelx_F_squared_multiplier     1.000 
 
loop_ 
 _refln_index_h 
 _refln_index_k 
 _refln_index_l 
 _refln_F_squared_calc 
 _refln_F_squared_meas 
 _refln_F_squared_sigma 
 _refln_observed_status 
   1   0   0     2489.45     2515.08     37.50 o 
   2   0   0      444.07      410.37      9.10 o 
   3   0   0     5007.28     5042.34     53.71 o 
   4   0   0     6065.66     5876.42     63.22 o 
   5   0   0     7442.24     7450.53     80.28 o 
   6   0   0      483.28      458.53     11.33 o 
   7   0   0      191.76      197.18     13.31 o 
   8   0   0      619.78      579.18     24.12 o 
   9   0   0      208.28      190.70     16.25 o 
  10   0   0      104.58       84.11     12.95 o 
 -10   1   0       44.32       71.35     12.08 o 
  -9   1   0       56.49       61.90     10.49 o 
  -8   1   0       34.12       43.86      8.54 o 
  -7   1   0      788.13      816.13     26.98 o 
  -6   1   0      671.36      661.86     13.86 o 
  -5   1   0       79.63       84.60      5.70 o 
  -4   1   0       94.18      106.59      7.11 o 
  -3   1   0        6.96        1.80      1.43 o 
  -2   1   0     1208.87     1351.22     16.64 o 
  -1   1   0     4782.12     5132.08     52.25 o 
   0   1   0      567.48      613.74     11.12 o 
   1   1   0     2763.14     2993.07     44.85 o 
   2   1   0     2981.56     3229.74     49.58 o 
   3   1   0       13.85       32.02      3.50 o 
   4   1   0       39.73       39.04      3.21 o 
   5   1   0       17.06       10.73      2.50 o 
   6   1   0     2031.78     2016.92     41.04 o 
   7   1   0      328.17      341.20     17.24 o 
   8   1   0        2.19       -0.87      4.57 o 
   9   1   0      184.17      163.77     15.42 o 
  10   1   0      161.18      175.41     17.32 o 
 -10   2   0        0.50       -6.97      4.65 o 
  -9   2   0       12.49       14.02      6.91 o 
  -8   2   0       88.01       92.97     10.85 o 
  -7   2   0       90.05       93.32     10.01 o 
  -6   2   0      208.47      229.93      7.93 o 
  -5   2   0       71.32       89.09      4.87 o 
  -4   2   0      100.67       87.50      4.33 o 
  -3   2   0      164.11      175.52      5.29 o 
  -2   2   0     1661.14     1734.15     21.22 o 
  -1   2   0     4510.51     4751.96     52.82 o 
   0   2   0     5803.06     6263.19     51.68 o 
   1   2   0      118.57      143.98      6.08 o 
   2   2   0       90.00       92.69      5.44 o 
   3   2   0      583.15      543.06     14.62 o 
   4   2   0       61.50       55.78      5.24 o 
   5   2   0     1064.62     1063.93     22.73 o 
   6   2   0       24.53       25.16      3.86 o 
   7   2   0      165.59      185.34     13.11 o 
   8   2   0        4.45       -2.86      4.13 o 
   9   2   0       76.28       82.52     11.96 o 
  10   2   0        1.51        1.55      7.03 o 
 -10   3   0       40.46       29.36      8.66 o 
  -9   3   0        6.80       15.26      6.75 o 
  -8   3   0      188.47      187.48     13.59 o 
  -7   3   0     1251.26     1247.47     34.13 o 
  -6   3   0       42.18       34.07      3.85 o 
  -5   3   0       69.39       69.11      4.58 o 
  -4   3   0       55.86       47.55      3.93 o 
  -3   3   0     2273.63     2309.87     28.84 o 
  -2   3   0      128.21       97.37      5.44 o 
  -1   3   0      361.87      347.56      6.98 o 
   0   3   0     1120.14     1201.94     12.44 o 
   1   3   0       11.53       22.88      3.54 o 
   2   3   0      614.44      532.38     14.78 o 
   3   3   0      322.94      363.45     12.59 o 
   4   3   0       37.06       49.50      5.48 o 
   5   3   0       55.67       53.63      6.16 o 
   6   3   0     1065.27     1018.57     19.53 o 
   7   3   0       45.73       41.44      7.63 o 
   8   3   0        0.85       -0.48      4.25 o 
   9   3   0       64.48       70.36     11.56 o 
  10   3   0       57.24       65.99     12.12 o 
 -10   4   0       18.09       33.97      9.54 o 
  -9   4   0      104.93       87.80     12.00 o 
  -8   4   0       82.96       91.10     11.36 o 
  -7   4   0        3.08       -0.32      3.85 o 
  -6   4   0      211.76      226.15      8.79 o 
  -5   4   0       24.24       20.34      3.43 o 
  -4   4   0     1805.21     1890.31     26.62 o 
  -3   4   0        2.06        1.69      1.75 o 
  -2   4   0      270.91      275.92      7.19 o 
  -1   4   0     6151.07     6389.33     65.85 o 
   0   4   0     2811.17     2719.71     25.52 o 
   1   4   0       42.99       34.55      7.09 o 
   2   4   0      340.92      286.97     11.52 o 
   3   4   0     1258.76     1250.41     28.68 o 
   4   4   0     1335.46     1427.96     32.38 o 
   5   4   0      166.22      156.10     10.25 o 
   6   4   0      109.47       95.11      9.06 o 
   7   4   0      108.33      106.12     11.08 o 
   8   4   0       76.31      102.98     12.40 o 
   9   4   0       15.26       15.85      7.35 o 
 -10   5   0       28.85       39.89      9.73 o 
  -9   5   0      144.86      121.69     13.19 o 
  -8   5   0      858.92      815.41     29.04 o 
  -7   5   0      686.56      701.43     25.15 o 
  -6   5   0      264.72      260.72     10.59 o 
  -5   5   0        3.51        5.61      2.60 o 
  -4   5   0     2445.76     2611.95     49.64 o 
  -3   5   0     3592.44     3684.43     44.63 o 
  -2   5   0     1472.61     1484.18     40.13 o 
  -1   5   0      242.37      248.92      5.39 o 
   0   5   0      946.46      966.73     12.08 o 
   1   5   0     1894.17     1786.48     30.91 o 
   2   5   0      117.52      109.93      7.95 o 
   3   5   0      226.99      245.85     12.36 o 
   4   5   0      202.54      199.28     11.84 o 
   5   5   0     1124.02     1171.37     22.07 o 
   6   5   0      469.57      446.52     18.67 o 
   7   5   0       57.78       52.44      8.74 o 
   8   5   0        8.21        3.02      5.40 o 
   9   5   0      172.94      218.04     18.00 o 
  -9   6   0      178.83      195.91     16.21 o 
  -8   6   0        4.69        5.96      5.48 o 
  -7   6   0        2.26       -5.42      3.62 o 
  -6   6   0       13.34       16.48      3.79 o 
  -5   6   0      423.65      411.88     15.02 o 
  -4   6   0      463.95      435.53     11.81 o 
  -3   6   0        0.19        1.46      2.00 o 
  -2   6   0     1539.80     1542.60     23.43 o 
  -1   6   0     2841.01     2659.14     39.04 o 
   0   6   0      167.43      174.26      7.17 o 
   1   6   0       35.71       33.51      4.83 o 
   2   6   0      606.67      602.38     12.71 o 
   3   6   0     1663.58     1640.79     38.42 o 
   4   6   0     1409.18     1475.24     36.75 o 
   5   6   0       37.17       44.38      7.91 o 
   6   6   0      275.15      264.52     15.45 o 
   8   6   0      107.99      105.92     12.48 o 
   9   6   0       10.60       16.29      7.91 o 
  -9   7   0       77.55       64.76     11.28 o 
  -8   7   0      270.69      272.90     17.36 o 
  -7   7   0       57.04       50.81      8.78 o 
  -6   7   0       37.03       35.41      5.10 o 
  -5   7   0       14.71       17.48      3.82 o 
  -4   7   0      637.30      619.73     23.64 o 
  -3   7   0     2042.80     2021.06     30.13 o 
  -2   7   0       13.03       12.57      2.98 o 
  -1   7   0      408.50      395.48     10.63 o 
   0   7   0      359.68      354.19      9.28 o 
   1   7   0      555.81      581.47     12.33 o 
   2   7   0      689.01      652.26     16.49 o 
   3   7   0        0.27        5.60      3.14 o 
   4   7   0      422.67      441.67     19.63 o 
   5   7   0     1060.39     1136.66     34.05 o 
   6   7   0      253.18      259.47     16.57 o 
   8   7   0       18.80       33.89      8.62 o 
  -8   8   0        4.80        0.40      5.84 o 
  -7   8   0        4.69        4.25      5.13 o 
  -6   8   0       50.98       59.63      6.83 o 
  -5   8   0        3.65        3.83      3.05 o 
  -4   8   0      588.06      588.68     20.68 o 
  -3   8   0      178.50      190.91     15.81 o 
  -2   8   0      771.32      781.23     39.23 o 
  -1   8   0       29.75       32.43      4.23 o 
   0   8   0       39.95       42.63      4.59 o 
   1   8   0      104.86       87.44     10.05 o 
   2   8   0       28.78       26.66      6.75 o 
   3   8   0       87.56       68.57      9.22 o 
   4   8   0        4.15        2.90      5.16 o 
   5   8   0       49.11       67.82     10.29 o 
   6   8   0        3.90        3.75      5.18 o 
  -6   9   0       22.07       38.78      8.70 o 
  -5   9   0      115.00      129.88     12.75 o 
  -4   9   0      419.08      449.34     21.30 o 
  -3   9   0     1235.10     1264.04     37.39 o 
  -2   9   0      184.44      180.21     13.59 o 
  -1   9   0       30.57       28.37      7.19 o 
   0   9   0      133.67      161.26     13.43 o 
   1   9   0      309.61      330.55     18.28 o 
   2   9   0       48.89       67.78     10.05 o 
   3   9   0       76.69       90.70     11.04 o 
   4   9   0      272.91      275.17     18.04 o 
   5   9   0      251.98      250.34     17.80 o 
   6   9   0       10.64        6.56      7.43 o 
  -6  10   0      107.59      125.70     13.67 o 
  -5  10   0      142.24      155.98     14.78 o 
  -4  10   0        0.08        2.38      5.20 o 
  -3  10   0      512.87      513.07     24.04 o 
  -2  10   0      864.56      859.23     31.59 o 
  -1  10   0      195.31      166.51     14.38 o 
   0  10   0       33.49       25.51      7.91 o 
   1  10   0      230.21      236.95     16.69 o 
   2  10   0      949.19      863.36     32.02 o 
   3  10   0      725.43      722.17     29.72 o 
   4  10   0       40.07       43.94      9.85 o 
   5  10   0       59.46       93.52     13.43 o 
  -5  11   0      170.63      173.02     16.41 o 
  -4  11   0      394.72      412.12     23.32 o 
  -3  11   0       63.34       50.46     10.85 o 
  -2  11   0        2.63       -1.11      5.24 o 
  -1  11   0      116.34      136.59     14.42 o 
   0  11   0      174.39      220.70     16.85 o 
   1  11   0      112.43      129.48     14.18 o 
   2  11   0        3.68        5.13      6.16 o 
   3  11   0       60.98       67.42     12.32 o 
   4  11   0      253.83      257.17     19.67 o 
  -3  12   0      261.96      300.67     21.18 o 
  -2  12   0      240.87      235.24     19.47 o 
  -1  12   0       50.15       79.78     12.95 o 
   0  12   0        2.43        3.58      6.28 o 
   1  12   0      238.41      223.28     18.91 o 
   2  12   0      287.64      295.87     20.94 o 
   0 -12   1      234.92      247.79     20.38 o 
   1 -12   1      139.96      148.27     16.25 o 
   2 -12   1       21.04       29.20      9.69 o 
  -3 -11   1       45.99       45.73     10.85 o 
  -2 -11   1      249.05      245.65     18.83 o 
  -1 -11   1      396.09      411.24     23.56 o 
   0 -11   1       10.23       22.88      7.63 o 
   1 -11   1       19.06       21.69      8.10 o 
   2 -11   1      215.79      215.49     17.92 o 
   3 -11   1      218.02      267.78     18.91 o 
   4 -11   1       40.43       28.01      8.90 o 
   5 -11   1       37.84       41.64     10.61 o 
  -5 -10   1       91.78       92.77     13.83 o 
  -4 -10   1      427.62      473.02     25.63 o 
  -3 -10   1      203.24      183.47     16.33 o 
  -2 -10   1        4.32        7.75      6.24 o 
  -1 -10   1      235.93      266.23     18.43 o 
   0 -10   1      687.58      718.47     29.08 o 
   1 -10   1      608.50      573.02     25.78 o 
   2 -10   1       40.16       38.42      9.02 o 
   3 -10   1      188.16      206.36     15.97 o 
   4 -10   1      489.11      546.36     25.43 o 
   5 -10   1      395.96      393.32     21.41 o 
   6 -10   1      115.59      129.12     14.02 o 
  -6  -9   1       29.27       36.59     10.57 o 
  -5  -9   1       49.16       42.63     10.49 o 
  -4  -9   1       23.10       38.86      9.57 o 
  -3  -9   1      301.54      275.05     18.28 o 
  -2  -9   1      598.07      586.05     25.67 o 
  -1  -9   1      133.93      124.63     12.48 o 
   0  -9   1      137.42      129.99      8.18 o 
   1  -9   1      411.27      397.26     18.71 o 
   2  -9   1      464.30      476.16     14.14 o 
   3  -9   1      253.84      287.76     11.24 o 
   4  -9   1       15.45       18.99      7.19 o 
   5  -9   1       89.10       89.25      8.07 o 
   6  -9   1      160.53      173.17     10.04 o 
   7  -9   1      113.33      123.92     13.39 o 
   8  -9   1        7.49       18.67      8.18 o 
  -6  -8   1       48.73       19.94      8.42 o 
  -5  -8   1       60.81       61.26     11.01 o 
  -4  -8   1        2.77        4.65      5.92 o 
  -3  -8   1       69.69       55.90      9.46 o 
  -2  -8   1        3.31       -0.12      4.65 o 
  -1  -8   1       49.61       38.58      7.83 o 
   0  -8   1      212.12      214.65      9.00 o 
   1  -8   1       10.62       11.40      3.33 o 
   2  -8   1      800.97      770.12     17.41 o 
   3  -8   1       11.96       10.88      5.42 o 
   4  -8   1      118.48      119.13     13.91 o 
   5  -8   1        8.52       11.82      3.73 o 
   6  -8   1        9.74        7.32      3.67 o 
   7  -8   1       95.38      117.88     12.71 o 
   8  -8   1        8.41        9.06      6.48 o 
  -6  -7   1      184.07      160.79     14.62 o 
  -5  -7   1       70.22       83.81      7.96 o 
  -4  -7   1      421.27      459.99     21.26 o 
  -3  -7   1     1646.54     1634.04     41.88 o 
  -2  -7   1     2423.71     2375.71     52.56 o 
  -1  -7   1      199.42      200.32     12.79 o 
   0  -7   1       22.61       21.85      3.88 o 
   1  -7   1     1324.68     1285.76     22.52 o 
   2  -7   1     2292.10     2276.82     33.13 o 
   3  -7   1      643.97      707.44     16.00 o 
   4  -7   1        7.12        5.52      2.94 o 
   5  -7   1      205.01      227.08      9.47 o 
   6  -7   1      218.95      242.18     10.18 o 
   7  -7   1      139.61      141.36     13.23 o 
   8  -7   1        8.02       11.84      6.63 o 
   9  -7   1        1.31        5.48      6.24 o 
  -8  -6   1      120.17      112.63     13.07 o 
  -6  -6   1       53.76       67.70      9.93 o 
  -5  -6   1      709.33      699.24     26.02 o 
  -4  -6   1      462.76      506.27     21.30 o 
  -3  -6   1      319.36      348.03     16.89 o 
  -2  -6   1      385.35      417.24     17.80 o 
  -1  -6   1      993.68      969.32     13.38 o 
   0  -6   1      672.84      653.96      9.85 o 
   1  -6   1      183.75      178.07      7.08 o 
   2  -6   1       71.25       64.77      4.76 o 
   3  -6   1     1951.68     1908.61     28.43 o 
   4  -6   1     1244.54     1143.28     22.96 o 
   5  -6   1       93.51       83.56      7.61 o 
   6  -6   1       38.14       41.52      5.42 o 
   7  -6   1      356.68      313.90     17.28 o 
   8  -6   1      216.93      190.78     15.34 o 
   9  -6   1      167.82      192.81     16.17 o 
  10  -6   1        0.68        0.64      6.16 o 
  -9  -5   1        4.49        5.36      6.63 o 
  -8  -5   1      110.63      124.04     13.23 o 
  -6  -5   1      192.95      196.50     13.51 o 
  -5  -5   1        4.95        7.51      4.89 o 
  -4  -5   1      181.01      195.79     12.79 o 
  -3  -5   1     2973.92     3018.66     58.68 o 
  -2  -5   1     1981.66     1939.60     41.72 o 
  -1  -5   1      200.17      203.76      5.07 o 
   0  -5   1      278.41      274.86      5.39 o 
   1  -5   1     1774.63     1711.82     28.66 o 
   2  -5   1     2895.84     2961.90     37.38 o 
   3  -5   1      313.09      315.33     22.61 o 
   4  -5   1      375.67      353.06     16.19 o 
   5  -5   1      388.07      412.79     11.42 o 
   6  -5   1      442.24      458.83     12.53 o 
   7  -5   1      198.33      187.52     13.19 o 
   8  -5   1        0.56       -2.15      4.49 o 
   9  -5   1      123.45       87.64     12.00 o 
  10  -5   1      240.05      259.87     18.87 o 
  -9  -4   1       86.01      107.31     13.95 o 
  -8  -4   1       17.83       29.44      8.18 o 
  -6  -4   1      126.52      146.88     11.80 o 
  -5  -4   1      632.67      649.46     22.21 o 
  -4  -4   1      108.22       91.85      8.94 o 
  -3  -4   1      245.61      259.35     12.91 o 
  -2  -4   1     1237.03     1190.70     28.49 o 
  -1  -4   1      359.47      301.22      8.22 o 
   0  -4   1       75.59       84.51      2.97 o 
   1  -4   1      147.82      157.33      5.72 o 
   2  -4   1      823.65      845.91     14.43 o 
   3  -4   1      909.57      807.72     14.41 o 
   4  -4   1     1699.42     1690.25     24.54 o 
   5  -4   1       69.19       85.58      7.31 o 
   6  -4   1      370.18      383.37     10.79 o 
   7  -4   1      272.80      252.00     15.14 o 
   8  -4   1      447.76      431.50     20.42 o 
   9  -4   1      120.75      136.23     13.75 o 
  10  -4   1       66.71       71.20     12.36 o 
  -9  -3   1       16.22       10.61      7.43 o 
  -8  -3   1       59.28       67.74     11.01 o 
  -7  -3   1        2.32       -0.36      3.19 o 
  -6  -3   1       86.78       91.58      8.90 o 
  -5  -3   1       12.59       11.44      5.13 o 
  -4  -3   1      525.66      463.96     16.69 o 
  -3  -3   1     1893.13     1828.62     26.42 o 
  -2  -3   1      359.75      357.84     12.87 o 
  -1  -3   1      259.56      264.44     10.37 o 
   0  -3   1     1067.60     1016.72     13.80 o 
   1  -3   1     2452.35     2429.91     38.32 o 
   2  -3   1      435.72      433.42      8.82 o 
   3  -3   1      182.34      202.26      6.11 o 
   4  -3   1       46.45       67.76      4.05 o 
   5  -3   1     1056.82     1109.37     18.24 o 
   6  -3   1       10.89        4.69      2.48 o 
   7  -3   1        0.34        0.40      4.21 o 
   8  -3   1       18.03       21.14      6.91 o 
   9  -3   1      109.68      127.02     13.59 o 
  10  -3   1       51.00       43.11      9.85 o 
 -10  -2   1      103.84      127.89     16.21 o 
  -9  -2   1       88.26       82.36     12.63 o 
  -8  -2   1       21.17       19.59      7.31 o 
  -7  -2   1      325.92      348.59     18.04 o 
  -6  -2   1      472.09      499.71     31.84 o 
  -5  -2   1      685.55      665.07     20.18 o 
  -4  -2   1        0.82       -0.60      2.46 o 
  -3  -2   1       29.94       31.31      4.69 o 
  -2  -2   1      739.15      691.65     17.48 o 
  -1  -2   1      622.45      536.55     14.10 o 
   0  -2   1      125.84      125.16      4.04 o 
   1  -2   1      593.19      607.55      9.62 o 
   2  -2   1      162.68      173.92      4.72 o 
   3  -2   1      150.65      138.95      4.58 o 
   4  -2   1     1155.05     1177.42     17.30 o 
   5  -2   1        2.77        5.73      1.85 o 
   6  -2   1      504.76      513.34     11.48 o 
   7  -2   1      185.57      192.97     12.87 o 
   8  -2   1      235.91      245.13     15.53 o 
   9  -2   1        2.52        2.07      4.57 o 
  10  -2   1       15.57       24.59      8.10 o 
  11  -2   1       83.59       83.79     13.67 o 
 -10  -1   1        2.91       -1.55      6.36 o 
  -9  -1   1        4.26       18.04      7.15 o 
  -8  -1   1      174.20      153.91     14.18 o 
  -7  -1   1      305.57      291.69     16.49 o 
  -6  -1   1      156.07      164.00      9.77 o 
  -5  -1   1      163.20      153.24      6.75 o 
  -4  -1   1      623.67      551.84     16.33 o 
  -3  -1   1     5046.04     4950.31     77.55 o 
  -2  -1   1     2313.28     2279.25     39.09 o 
  -1  -1   1     5313.15     5596.95     83.00 o 
   0  -1   1      284.58      336.94     10.27 o 
   1  -1   1     6165.09     6374.33     64.67 o 
   2  -1   1     1008.14     1040.35     16.41 o 
   3  -1   1       10.23       10.03      1.54 o 
   4  -1   1      648.52      625.08     10.97 o 
   5  -1   1      173.36      158.06      5.39 o 
   6  -1   1       19.63       18.36      2.82 o 
   7  -1   1      227.03      210.65     13.23 o 
   8  -1   1      135.84      124.91     12.04 o 
   9  -1   1       23.08       18.16      6.75 o 
  10  -1   1        7.20        0.48      5.16 o 
  11  -1   1        0.63       -5.84      5.56 o 
 -10   0   1      155.40      136.79     16.41 o 
  -9   0   1       70.50       68.26     11.36 o 
  -8   0   1        0.95        2.11      4.89 o 
  -7   0   1      975.14     1056.85     32.26 o 
  -6   0   1     2326.07     2340.30     33.31 o 
  -5   0   1      840.68      869.99     16.17 o 
  -4   0   1      204.54      234.90      7.25 o 
  -3   0   1       46.33       68.30      5.20 o 
  -2   0   1    42029.77    39721.83    579.66 o 
  -1   0   1     1027.28      994.67     18.28 o 
   0   0   1     1194.22     1188.63     19.75 o 
   1   0   1     1567.87     1598.64     25.31 o 
   2   0   1    13783.69    14436.55    202.26 o 
   3   0   1    22932.95    24202.38    251.52 o 
   4   0   1     5161.18     5514.42     58.82 o 
   5   0   1       21.81       24.04      2.56 o 
   6   0   1     3265.10     3277.20     40.00 o 
   7   0   1     3868.74     3865.53     73.54 o 
   8   0   1     1572.40     1447.07     39.81 o 
   9   0   1        0.07        1.35      4.85 o 
  10   0   1       49.11       61.10     11.36 o 
  11   0   1      366.83      358.04     23.20 o 
 -10   1   1        2.72        1.59      6.60 o 
  -9   1   1        8.06        0.24      5.80 o 
  -8   1   1       16.43       20.50      6.79 o 
  -7   1   1       81.54       86.09      9.97 o 
  -6   1   1        9.80        7.23      3.02 o 
  -5   1   1      611.85      588.94     12.69 o 
  -4   1   1      606.55      525.42     10.89 o 
  -3   1   1     1468.59     1424.44     19.37 o 
  -2   1   1      150.11      145.10      4.42 o 
  -1   1   1     2672.17     2838.76     43.54 o 
   0   1   1      868.85     1022.59     12.15 o 
   1   1   1     4729.01     5042.80     72.39 o 
   2   1   1      714.32      742.54      9.77 o 
   3   1   1      111.93      103.99      3.62 o 
   4   1   1      452.42      426.58      8.29 o 
   5   1   1       40.53       25.99      3.10 o 
   6   1   1       25.18       41.51      3.77 o 
   7   1   1      420.43      438.38     19.07 o 
   8   1   1      340.88      367.82     19.31 o 
   9   1   1        4.27        8.38      6.00 o 
  10   1   1        0.27        1.35      5.36 o 
 -10   2   1       60.79       48.35     10.61 o 
  -9   2   1       70.34       91.93     12.16 o 
  -8   2   1       39.11       40.52      8.38 o 
  -7   2   1      212.98      199.81      8.57 o 
  -6   2   1     1421.45     1371.67     22.82 o 
  -5   2   1       10.85       10.33      2.70 o 
  -4   2   1        1.85        3.34      1.84 o 
  -3   2   1      243.99      212.87      6.25 o 
  -2   2   1      997.42     1135.70     15.56 o 
  -1   2   1      127.23      160.63      3.98 o 
   0   2   1        1.35       -1.91      1.27 o 
   1   2   1       81.88       83.28      2.87 o 
   2   2   1     1147.70     1300.87     22.88 o 
   3   2   1       66.58       56.49     12.83 o 
   4   2   1        0.30        0.14      1.47 o 
   5   2   1        4.87        1.90      1.78 o 
   6   2   1      199.73      196.87     15.81 o 
   7   2   1     1181.94     1229.87     34.09 o 
   8   2   1        0.32       -1.43      4.41 o 
   9   2   1       48.52       56.85     10.45 o 
  10   2   1        6.80        2.30      6.48 o 
 -10   3   1        2.71       -0.12      5.48 o 
  -9   3   1       15.00        9.26      6.24 o 
  -8   3   1       19.58       24.00      6.83 o 
  -7   3   1      104.49      117.94      6.98 o 
  -6   3   1       23.02       26.62      3.89 o 
  -5   3   1     1986.67     2002.81     28.52 o 
  -4   3   1      269.04      232.97      7.26 o 
  -3   3   1      404.01      383.88     15.16 o 
  -2   3   1       73.28       73.19      3.54 o 
  -1   3   1      114.54      113.66      3.05 o 
   0   3   1    21899.18    21935.11    504.01 o 
   1   3   1       40.85       36.52      2.35 o 
   2   3   1        0.71        4.61      2.15 o 
   3   3   1      545.03      482.20     12.95 o 
   4   3   1      701.48      665.67     17.00 o 
   5   3   1      497.95      506.35     15.34 o 
   6   3   1        0.29        2.11      2.53 o 
   7   3   1      178.90      198.89     13.15 o 
   8   3   1      198.54      185.18     14.26 o 
   9   3   1       19.77       12.28      6.40 o 
  10   3   1        5.10        7.63      7.31 o 
 -10   4   1       47.91       50.18     10.69 o 
  -9   4   1       49.11       57.57     10.13 o 
  -8   4   1      137.36      122.57     12.28 o 
  -7   4   1      360.24      352.95     11.42 o 
  -6   4   1     1557.83     1533.08     25.26 o 
  -5   4   1        3.11        2.29      2.53 o 
  -4   4   1      245.91      236.76      7.72 o 
  -3   4   1      811.61      739.58     13.53 o 
  -2   4   1        6.56        3.18      1.60 o 
  -1   4   1      479.94      462.89      7.07 o 
   0   4   1      653.64      657.30     18.68 o 
   1   4   1       12.38        3.22      1.40 o 
   2   4   1     1354.74     1254.03     26.34 o 
   3   4   1        1.61        7.75      2.98 o 
   4   4   1        0.07        0.24      2.62 o 
   5   4   1      123.61      136.39      9.14 o 
   6   4   1     1184.52     1203.54     21.46 o 
   7   4   1      486.85      466.03     20.46 o 
   8   4   1       14.34       18.28      6.40 o 
   9   4   1       32.71       37.43      9.34 o 
  10   4   1       79.34       69.92     12.20 o 
 -10   5   1      107.31       99.01     14.22 o 
  -9   5   1      114.80      110.13     13.31 o 
  -8   5   1      113.70      139.85     13.43 o 
  -7   5   1        3.54        5.01      3.35 o 
  -6   5   1      897.10      904.70     18.78 o 
  -5   5   1     1827.53     1882.90     28.70 o 
  -4   5   1     1972.17     2021.02     28.90 o 
  -3   5   1        7.56        8.79      2.58 o 
  -2   5   1      633.23      692.47     12.73 o 
  -1   5   1     9571.03    10468.76     87.49 o 
   0   5   1     7163.71     7571.40     65.17 o 
   1   5   1     2390.07     2514.05     31.18 o 
   2   5   1      268.25      265.00      8.14 o 
   3   5   1     4463.70     4508.08     75.17 o 
   4   5   1     1275.16     1302.22     30.59 o 
   5   5   1      834.84      947.67     25.86 o 
   6   5   1       32.98       33.19      6.12 o 
   7   5   1      453.20      434.24     19.51 o 
   8   5   1      117.63      131.03     12.99 o 
   9   5   1       53.39       45.97     10.41 o 
  -9   6   1        1.16        4.69      6.04 o 
  -8   6   1       82.50       93.64     11.24 o 
  -7   6   1      454.83      486.16     14.46 o 
  -6   6   1      243.54      255.31     10.12 o 
  -5   6   1       33.00       44.33      7.93 o 
  -4   6   1      269.84      281.11      9.29 o 
  -3   6   1      733.06      712.48     14.60 o 
  -2   6   1        3.61        6.02      2.16 o 
  -1   6   1       86.49       88.28      5.18 o 
   0   6   1      296.59      295.17      7.71 o 
   1   6   1       15.41        6.27      1.98 o 
   2   6   1     1504.23     1517.84     22.87 o 
   3   6   1      239.28      264.44     13.23 o 
   4   6   1       94.40       89.51      8.62 o 
   5   6   1      461.43      468.57     18.51 o 
   6   6   1      698.21      731.78     24.24 o 
   7   6   1      110.66      106.32     10.97 o 
   8   6   1       62.00       58.20      9.93 o 
   9   6   1      139.47      125.70     14.06 o 
  -9   7   1       16.64       11.56      7.07 o 
  -8   7   1       26.10       13.35      6.40 o 
  -7   7   1        3.06        3.70      3.47 o 
  -6   7   1       21.90       25.02      4.43 o 
  -5   7   1      483.08      492.84     13.52 o 
  -4   7   1       42.80       40.62      4.71 o 
  -3   7   1       14.75       13.60      3.09 o 
  -2   7   1      170.92      165.74      6.81 o 
  -1   7   1     1683.20     1699.21     19.94 o 
   0   7   1      935.90      884.47     12.68 o 
   1   7   1      241.63      242.85      8.46 o 
   2   7   1      265.96      270.45      8.62 o 
   3   7   1     1382.63     1302.32     28.70 o 
   4   7   1      637.78      613.62     22.09 o 
   5   7   1      163.86      168.02     12.16 o 
   6   7   1       93.03       93.36     10.41 o 
   7   7   1       56.64       53.28      8.86 o 
   8   7   1      250.77      240.17     16.65 o 
  -8   8   1      253.15      253.79     17.36 o 
  -7   8   1      179.33      188.25      9.96 o 
  -6   8   1      178.40      162.81      9.07 o 
  -5   8   1       11.29       14.05      3.83 o 
  -4   8   1     1296.42     1339.98     32.12 o 
  -3   8   1       21.51       32.00      4.25 o 
  -2   8   1      580.39      602.25     20.76 o 
  -1   8   1      107.48      111.07      6.07 o 
   0   8   1       69.77       78.48      5.21 o 
   1   8   1      140.80      144.06     13.43 o 
   2   8   1       37.75       42.34      4.40 o 
   3   8   1        6.28        3.30      2.59 o 
   4   8   1       28.49       29.63      4.62 o 
   5   8   1      109.31      125.43     11.80 o 
   6   8   1        4.02        9.97      6.60 o 
   7   8   1        2.46       -0.36      4.85 o 
   8   8   1        8.39       13.15      6.99 o 
  -7   9   1       55.54       52.40      9.77 o 
  -6   9   1       69.52      109.81     12.44 o 
  -5   9   1      520.67      536.11     23.48 o 
  -4   9   1        2.49       -1.71      4.17 o 
  -3   9   1        3.66        0.64      4.41 o 
  -2   9   1      476.81      476.36     21.33 o 
  -1   9   1     1448.67     1448.07     39.73 o 
   0   9   1       51.68       56.77      8.86 o 
   1   9   1        1.87       -2.58      3.85 o 
   2   9   1      352.97      365.47     18.79 o 
   3   9   1      709.48      724.31     26.78 o 
   4   9   1      277.00      290.19     17.20 o 
   5   9   1       20.11       16.57      6.87 o 
   6   9   1      154.12      161.66     14.98 o 
  -7  10   1       61.02       74.41     12.12 o 
  -6  10   1       21.19       12.16      6.91 o 
  -5  10   1       17.53       16.21      7.19 o 
  -4  10   1      167.80      203.93     15.89 o 
  -3  10   1      209.34      228.09     16.05 o 
  -2  10   1       89.15       95.91     11.84 o 
  -1  10   1      157.41      152.28     13.98 o 
   0  10   1      163.68      213.94     15.38 o 
   1  10   1      287.35      296.34     17.96 o 
   2  10   1       72.57       60.11     10.09 o 
   3  10   1        7.95       37.82      8.98 o 
   4  10   1      275.08      303.69     19.15 o 
   5  10   1      545.90      529.91     25.07 o 
  -6  11   1      164.39      153.24     16.09 o 
  -5  11   1       58.48       82.48     12.67 o 
  -4  11   1       26.75       22.33      8.14 o 
  -3  11   1      191.20      196.54     16.81 o 
  -2  11   1      839.27      831.46     32.58 o 
  -1  11   1      274.09      277.95     18.87 o 
   0  11   1       41.06       40.56      9.38 o 
   1  11   1       20.50        8.42      6.20 o 
   2  11   1      460.66      447.43     23.52 o 
   3  11   1      264.35      274.61     19.11 o 
   4  11   1      161.21      170.12     16.45 o 
   5  11   1       84.10       80.06     12.71 o 
  -4  12   1      242.44      267.26     20.38 o 
  -3  12   1      177.54      200.36     18.24 o 
  -2  12   1        1.27       -2.07      6.36 o 
  -1  12   1      122.57      126.78     14.94 o 
   0  12   1      161.75      190.30     17.60 o 
   1  12   1      148.32      172.03     16.73 o 
   2  12   1        6.54       13.03      7.23 o 
   3  12   1       33.79       27.97      9.26 o 
  -2 -11   2       28.69       19.98      8.58 o 
  -1 -11   2        3.69        1.27      6.83 o 
   0 -11   2      274.67      275.76     20.26 o 
   1 -11   2      338.09      340.80     22.01 o 
   2 -11   2        7.94        4.69      6.99 o 
   3 -11   2        5.26        3.06      6.63 o 
   4 -11   2       78.23       94.99     13.55 o 
  -4 -10   2       23.17       22.80      9.06 o 
  -3 -10   2       27.19       22.80      8.42 o 
  -2 -10   2      230.58      223.52     18.20 o 
  -1 -10   2      829.12      791.06     32.14 o 
   0 -10   2      227.26      246.80     17.32 o 
   1 -10   2       67.39       61.26     10.61 o 
   2 -10   2      292.03      256.77     17.60 o 
   3 -10   2      395.52      416.84     22.21 o 
   4 -10   2      345.14      343.94     20.70 o 
   5 -10   2        3.87        1.59      6.08 o 
   6 -10   2      179.86      181.52     15.73 o 
  -5  -9   2       64.61       86.41     14.62 o 
  -4  -9   2      120.73      101.31     14.02 o 
  -3  -9   2       56.40       64.88     11.28 o 
  -2  -9   2       23.50       20.90      8.14 o 
  -1  -9   2      184.64      208.54     15.77 o 
   0  -9   2      716.67      755.86     25.67 o 
   1  -9   2       50.75       54.39      6.09 o 
   2  -9   2       66.75       60.38      6.39 o 
   3  -9   2      106.04      111.38      9.12 o 
   4  -9   2      162.96      155.44     18.73 o 
   5  -9   2      389.88      353.57     33.99 o 
   6  -9   2      139.72      139.96      9.38 o 
   7  -9   2        5.27        9.65      6.63 o 
  -6  -8   2        6.59        2.03      7.47 o 
  -5  -8   2       12.02       15.93      7.87 o 
  -4  -8   2       16.10       11.72      7.35 o 
  -3  -8   2        1.93        0.44      5.09 o 
  -2  -8   2       36.77       37.58      8.78 o 
  -1  -8   2      144.74      132.26     12.51 o 
   0  -8   2      554.29      501.25     39.93 o 
   1  -8   2      112.29      104.20      7.19 o 
   2  -8   2       55.10       53.39      5.59 o 
   3  -8   2       50.15       50.25      6.79 o 
   4  -8   2      141.29      154.91      8.32 o 
   5  -8   2       87.11       91.08      7.33 o 
   6  -8   2        5.27        5.84      3.67 o 
   7  -8   2        4.88        2.15      5.32 o 
   8  -8   2      100.08      102.34     13.51 o 
  -7  -7   2       53.70       65.20     12.24 o 
  -6  -7   2       27.76       33.57      9.38 o 
  -5  -7   2      182.94      213.47     17.20 o 
  -4  -7   2      991.99     1091.93     35.60 o 
  -3  -7   2      264.10      260.35     16.45 o 
  -2  -7   2        0.85        1.51      4.69 o 
  -1  -7   2     1150.56     1067.61     32.22 o 
   0  -7   2     1798.34     1833.35     29.81 o 
   1  -7   2      620.58      617.76     15.30 o 
   2  -7   2      190.25      192.70      8.61 o 
   3  -7   2      569.36      559.60     14.51 o 
   4  -7   2     1294.51     1304.48     24.27 o 
   5  -7   2     1135.52     1130.08     22.56 o 
   6  -7   2      206.80      214.58      9.76 o 
   7  -7   2        2.11       -0.32      4.69 o 
   8  -7   2      186.66      196.30     16.37 o 
   9  -7   2      152.21      159.51     16.05 o 
  -7  -6   2      292.10      308.58     19.59 o 
  -6  -6   2       58.07       54.43     10.13 o 
  -5  -6   2      320.75      364.44     19.90 o 
  -4  -6   2      151.84      165.84      9.68 o 
  -3  -6   2      977.52     1103.05     33.37 o 
  -2  -6   2     2240.30     2138.84     48.51 o 
  -1  -6   2      361.83      376.30     11.49 o 
   0  -6   2        5.42        2.49      2.36 o 
   1  -6   2      432.18      401.42     11.36 o 
   2  -6   2     1359.87     1326.54     22.71 o 
   3  -6   2     1029.88     1013.33     19.35 o 
   4  -6   2       12.47       15.46      4.45 o 
   5  -6   2      520.18      531.91     18.91 o 
   6  -6   2      444.74      480.93     13.69 o 
   7  -6   2      154.10      130.91     12.59 o 
   8  -6   2       10.91       16.57      6.91 o 
   9  -6   2      193.19      139.33     14.62 o 
  10  -6   2      112.76      121.73     14.86 o 
  -7  -5   2        7.57        9.81      6.04 o 
  -6  -5   2        2.36       -2.07      5.28 o 
  -5  -5   2      281.16      295.07     16.96 o 
  -4  -5   2     1181.80     1163.28     33.53 o 
  -3  -5   2        9.20       20.46      6.08 o 
  -2  -5   2       36.69       24.04      6.28 o 
  -1  -5   2     1265.75     1294.35     32.54 o 
   0  -5   2      210.12      220.67      4.58 o 
   1  -5   2      410.32      411.80     15.77 o 
   2  -5   2       40.17       34.40      4.09 o 
   3  -5   2      891.48      850.67     16.41 o 
   4  -5   2     2423.15     2421.45     33.68 o 
   5  -5   2      518.17      537.21     16.11 o 
   6  -5   2        8.38        4.59      2.86 o 
   7  -5   2      208.50      212.95     14.38 o 
   8  -5   2      258.37      243.58     16.41 o 
   9  -5   2      256.94      266.63     18.12 o 
  10  -5   2        9.93        2.26      6.36 o 
  -9  -4   2        0.75       -1.03      6.52 o 
  -8  -4   2       81.10       83.51     12.04 o 
  -7  -4   2      137.97      154.71     13.31 o 
  -6  -4   2        8.91       13.75      6.08 o 
  -5  -4   2      286.42      277.07     15.69 o 
  -4  -4   2      704.23      668.13     23.16 o 
  -3  -4   2     1500.79     1508.65     25.82 o 
  -2  -4   2     2235.81     2203.33     45.77 o 
  -1  -4   2      132.82      122.66      5.79 o 
   0  -4   2      126.36      132.49      4.74 o 
   1  -4   2       70.20       62.14      9.36 o 
   2  -4   2     1717.97     1638.31     23.64 o 
   3  -4   2     1867.25     1955.57     27.13 o 
   4  -4   2      765.74      827.75     15.57 o 
   5  -4   2      305.50      285.66      8.87 o 
   6  -4   2      237.14      228.37      8.20 o 
   7  -4   2       15.49       12.04      5.44 o 
   8  -4   2        0.75        4.81      5.09 o 
   9  -4   2      105.62      113.27     13.03 o 
  10  -4   2      129.28      127.97     14.62 o 
  -9  -3   2       55.42       80.33     12.91 o 
  -8  -3   2       17.24       18.20      7.35 o 
  -7  -3   2        0.95       -0.32      4.89 o 
  -6  -3   2       43.91       23.04      6.56 o 
  -5  -3   2      161.72      142.55     10.81 o 
  -4  -3   2       36.57       32.42      6.71 o 
  -3  -3   2       71.17       73.98      7.67 o 
  -2  -3   2      664.89      641.75     19.63 o 
  -1  -3   2       88.68      132.30      5.62 o 
   0  -3   2      464.74      556.27     11.17 o 
   1  -3   2       37.46       49.49      3.45 o 
   2  -3   2      856.18      945.51     15.20 o 
   3  -3   2     3447.38     3425.93     40.44 o 
   4  -3   2     1626.27     1498.26     28.65 o 
   5  -3   2       42.59       52.09      3.88 o 
   6  -3   2      113.81      110.32      5.53 o 
   7  -3   2      181.02      181.72     12.67 o 
   8  -3   2      160.99      177.15     13.43 o 
   9  -3   2      126.62      136.95     13.67 o 
  10  -3   2        9.60       17.12      7.43 o 
  11  -3   2       32.84       36.47      9.85 o 
  -9  -2   2       77.56       67.70     12.16 o 
  -8  -2   2      237.27      260.55     17.92 o 
  -7  -2   2      154.98      150.49     16.77 o 
  -6  -2   2      186.88      189.99     12.63 o 
  -5  -2   2        0.11        3.18      4.25 o 
  -4  -2   2     1699.36     1659.70     36.95 o 
  -3  -2   2     6389.79     6561.35    104.25 o 
  -2  -2   2     2201.90     2243.29     42.67 o 
   0  -2   2       30.80       40.68      4.37 o 
   1  -2   2     2015.42     1908.77     23.82 o 
   2  -2   2     4649.73     4557.57     53.89 o 
   3  -2   2     1184.65     1249.26     23.24 o 
   4  -2   2     2380.33     2472.74     34.72 o 
   5  -2   2       63.92       54.85      3.53 o 
   6  -2   2       10.70        3.89      4.25 o 
   7  -2   2        6.31        6.20      4.85 o 
   8  -2   2       14.89        6.24      5.20 o 
   9  -2   2      191.46      207.23     15.57 o 
  10  -2   2        6.37       13.23      6.91 o 
  11  -2   2        2.54        8.86      8.10 o 
  -9  -1   2      267.70      285.78     19.90 o 
  -8  -1   2        4.11       12.32      6.36 o 
  -7  -1   2        0.36       -2.22      4.55 o 
  -6  -1   2      271.69      283.00     11.12 o 
  -5  -1   2     1261.55     1255.10     30.91 o 
  -4  -1   2      851.68      812.59     22.65 o 
  -3  -1   2     1002.92      994.39     24.24 o 
  -2  -1   2       24.38       20.98      4.09 o 
  -1  -1   2      449.87      372.43     11.92 o 
   0  -1   2        2.64        6.42      1.52 o 
   1  -1   2      522.82      574.64      6.89 o 
   2  -1   2      704.70      662.32     10.10 o 
   3  -1   2     3548.67     3716.56     42.87 o 
   4  -1   2     2373.17     2339.24     27.68 o 
   5  -1   2      472.98      488.68      8.93 o 
   6  -1   2      687.65      669.32     21.81 o 
   7  -1   2      404.60      382.16     17.48 o 
   8  -1   2      262.12      284.58     16.53 o 
   9  -1   2       81.15       69.09     10.45 o 
  10  -1   2      333.33      296.74     19.23 o 
  11  -1   2        1.14        1.03      6.63 o 
 -10   0   2        2.57       -2.15      6.44 o 
  -9   0   2       42.27       61.82     11.60 o 
  -8   0   2      158.57      159.24     14.62 o 
  -7   0   2       58.36       70.69      6.49 o 
  -6   0   2      172.57      154.03      8.54 o 
  -5   0   2       18.51       22.16      4.25 o 
  -4   0   2     4978.67     5153.29     83.27 o 
  -3   0   2     4564.85     4705.18     75.76 o 
  -2   0   2      197.91      238.10      9.54 o 
  -1   0   2     2402.98     2471.26     41.60 o 
   0   0   2    14825.61    14386.55    232.64 o 
   1   0   2    17272.84    16499.94    267.95 o 
   2   0   2     8719.63     9177.86    131.11 o 
   3   0   2        6.39       14.38      3.10 o 
   4   0   2     3912.75     4137.01     67.82 o 
   5   0   2     3815.14     4000.93     65.99 o 
   6   0   2     1650.67     1683.46     38.22 o 
   7   0   2      115.70      105.88     10.01 o 
   8   0   2       50.07       49.58      8.50 o 
   9   0   2      762.03      679.77     27.18 o 
  10   0   2      277.30      222.05     16.89 o 
  11   0   2      155.70      130.27     15.69 o 
 -10   1   2       94.30       61.62     12.40 o 
  -9   1   2       68.50       60.07     11.01 o 
  -8   1   2        4.52        3.30      5.40 o 
  -7   1   2       86.30       91.00      7.71 o 
  -6   1   2      925.36      887.63     18.31 o 
  -5   1   2      337.33      342.30     10.15 o 
  -4   1   2       49.67       56.48      7.89 o 
  -3   1   2     1024.32      970.83     22.29 o 
  -2   1   2      477.41      624.39     15.81 o 
  -1   1   2      358.01      292.89      9.38 o 
   0   1   2      555.40      603.32      9.47 o 
   1   1   2     1318.62     1352.27     17.50 o 
   2   1   2       25.92       26.70      2.82 o 
   3   1   2     1200.77     1255.50     24.67 o 
   4   1   2      626.15      613.43     16.92 o 
   5   1   2       54.83       54.37      4.99 o 
   6   1   2      764.70      785.57     23.64 o 
   7   1   2      243.67      258.72     14.34 o 
   8   1   2      240.76      217.48     14.34 o 
   9   1   2        3.52        1.71      5.05 o 
  10   1   2      110.47       86.53     12.48 o 
  11   1   2       45.49       57.69     11.76 o 
 -10   2   2       15.96        6.87      7.35 o 
  -9   2   2       31.22       34.60      9.57 o 
  -8   2   2      153.79      184.11     14.94 o 
  -7   2   2      294.64      293.88     10.74 o 
  -6   2   2        7.73        5.54      3.12 o 
  -5   2   2      862.55      840.25     16.45 o 
  -4   2   2      996.43      956.00     16.63 o 
  -3   2   2     1439.86     1349.32     19.56 o 
  -2   2   2      302.21      269.77      9.85 o 
  -1   2   2       38.12       56.57      4.41 o 
   0   2   2     2691.70     2880.16     45.57 o 
   1   2   2     5827.16     6059.41     62.09 o 
   2   2   2      281.44      283.48      8.08 o 
   3   2   2      814.73      861.83     18.28 o 
   4   2   2        7.08       16.64      2.19 o 
   5   2   2      199.66      187.84      6.14 o 
   6   2   2       29.21       20.98      5.40 o 
   7   2   2      251.09      251.13     14.42 o 
   8   2   2        6.44        3.62      4.89 o 
   9   2   2       47.81       47.36      9.46 o 
  10   2   2        0.51        8.07      6.56 o 
  11   2   2        3.10        3.54      7.31 o 
 -10   3   2       46.92       46.88     11.04 o 
  -9   3   2       20.56       15.18      7.03 o 
  -8   3   2      183.60      187.56     14.14 o 
  -7   3   2      579.60      542.51     14.58 o 
  -6   3   2      513.33      516.66     13.54 o 
  -5   3   2       45.18       49.36      8.20 o 
  -4   3   2      255.09      247.65      7.84 o 
  -3   3   2       73.48       93.86      4.65 o 
  -2   3   2      399.75      333.22      7.59 o 
  -1   3   2       29.82       50.78      2.79 o 
   0   3   2      473.22      509.48      9.27 o 
   1   3   2     1508.61     1516.18     19.38 o 
   2   3   2      649.18      611.10      9.37 o 
   3   3   2     1217.25     1226.13     16.64 o 
   4   3   2        0.77        2.21      1.44 o 
   5   3   2       46.58       59.80      4.37 o 
   6   3   2     1101.12     1123.08     29.36 o 
   7   3   2      337.82      306.12     15.69 o 
   8   3   2      348.64      365.19     18.63 o 
   9   3   2       45.23       38.42      9.02 o 
  10   3   2       27.19       11.16      7.75 o 
  -9   4   2        1.44        0.60      5.20 o 
  -8   4   2      137.73      123.64     12.12 o 
  -7   4   2      180.92      173.62      8.41 o 
  -6   4   2       93.67       98.60      6.44 o 
  -5   4   2      710.59      666.33     14.65 o 
  -4   4   2      660.49      675.19     13.94 o 
  -3   4   2      707.39      669.60     12.86 o 
  -2   4   2       58.22       63.14      4.35 o 
  -1   4   2      141.02      191.69      6.61 o 
   0   4   2    15423.33    15884.36    180.91 o 
   1   4   2     1926.48     1828.36     23.54 o 
   2   4   2      240.11      267.63      6.99 o 
   3   4   2      917.60      912.99     20.74 o 
   4   4   2      350.22      318.33     13.75 o 
   5   4   2      296.85      295.42      8.47 o 
   6   4   2        0.37        1.64      3.08 o 
   7   4   2      132.24      136.43     11.28 o 
   8   4   2      275.11      278.07     16.65 o 
   9   4   2       13.62       16.61      7.15 o 
  10   4   2        5.24       -1.27      5.80 o 
  -9   5   2       22.03       22.09      7.67 o 
  -8   5   2       84.14       88.36     10.81 o 
  -7   5   2     1050.27      988.54     35.02 o 
  -6   5   2     1497.29     1440.80     25.14 o 
  -5   5   2        0.68       -0.18      2.23 o 
  -4   5   2      497.27      520.66     17.20 o 
  -3   5   2     1870.67     1980.20     27.47 o 
  -2   5   2     1086.15     1162.36     17.76 o 
  -1   5   2     2778.48     3066.50     29.44 o 
   0   5   2        0.72        1.25      1.14 o 
   1   5   2    10275.98    11056.95    113.68 o 
   2   5   2     2062.03     1986.54     26.54 o 
   3   5   2     1882.85     1994.19     38.66 o 
   4   5   2       36.86       43.74      5.32 o 
   5   5   2      249.09      246.18      8.26 o 
   6   5   2     1492.56     1504.32     36.11 o 
   7   5   2     1466.07     1426.49     37.35 o 
   8   5   2       91.94       70.00     10.09 o 
   9   5   2       76.95       90.50     12.20 o 
  10   5   2       98.02       86.33     13.19 o 
  -9   6   2       15.98       14.18      7.91 o 
  -8   6   2       42.20       58.20     10.05 o 
  -7   6   2       33.14       33.80      5.26 o 
  -6   6   2      107.89      106.64      8.56 o 
  -5   6   2      504.60      528.82     24.16 o 
  -4   6   2       85.24       68.88      5.15 o 
  -3   6   2      153.71      153.69      6.46 o 
  -2   6   2      103.27      106.21      5.09 o 
  -1   6   2      261.28      204.55      5.15 o 
   0   6   2     7720.52     7776.23     67.05 o 
   1   6   2       12.52        4.60      5.84 o 
   2   6   2      251.66      258.01      8.03 o 
   3   6   2      341.66      275.86     19.51 o 
   4   6   2      238.05      224.15     11.56 o 
   5   6   2      181.00      184.11     11.20 o 
   6   6   2       37.46       40.88      7.03 o 
   7   6   2      364.27      359.87     17.76 o 
   8   6   2       89.34      106.63     11.76 o 
   9   6   2       23.73       32.98      8.74 o 
  -9   7   2       11.91       25.23      7.91 o 
  -8   7   2       54.41       65.24     10.21 o 
  -7   7   2      556.67      570.09     16.36 o 
  -6   7   2      175.36      159.70      8.55 o 
  -5   7   2        5.96        2.08      2.79 o 
  -4   7   2        2.18        1.22      4.21 o 
  -3   7   2      208.67      223.12     17.74 o 
  -2   7   2       33.16       24.90      3.15 o 
  -1   7   2      239.76      234.40      5.99 o 
   0   7   2      401.73      403.01     16.30 o 
   1   7   2      421.24      379.23     10.15 o 
   2   7   2      130.88      111.05      7.29 o 
   3   7   2        3.24        5.83      2.58 o 
   4   7   2        7.85        6.86      3.44 o 
   5   7   2       30.51       34.21      6.67 o 
   6   7   2      880.20      879.65     26.42 o 
   7   7   2      140.01      151.17     12.48 o 
   8   7   2        7.82        7.91      6.36 o 
   9   7   2        3.24        2.62      5.88 o 
  -7   8   2        0.47        2.22      5.52 o 
  -6   8   2      761.20      758.56     27.65 o 
  -5   8   2       17.44       16.89      6.20 o 
  -4   8   2      970.22     1015.05     31.39 o 
  -3   8   2        1.30       -4.29      3.42 o 
  -2   8   2      267.68      296.42     15.81 o 
  -1   8   2     2462.47     2504.24     48.41 o 
   0   8   2     1724.08     1646.02     26.05 o 
   1   8   2      146.74      147.39      6.87 o 
   2   8   2      192.20      185.89      8.20 o 
   3   8   2      587.57      585.73     14.50 o 
   4   8   2      286.03      283.40     10.69 o 
   5   8   2       50.15       51.00      6.26 o 
  -7   9   2      308.22      310.37     18.87 o 
  -6   9   2       10.49       12.55      6.91 o 
  -5   9   2        1.54       -2.46      5.05 o 
  -4   9   2       23.00       50.46      9.34 o 
  -3   9   2     1147.97     1171.94     35.16 o 
  -2   9   2       33.20       36.99      7.67 o 
  -1   9   2        0.22       -3.97      3.73 o 
   0   9   2      387.60      398.21     19.03 o 
   1   9   2      240.21      247.99     15.14 o 
   2   9   2      313.71      294.08     16.41 o 
   3   9   2       21.61       24.62      4.28 o 
   4   9   2       99.28      108.63      7.33 o 
   5   9   2      270.40      268.42     11.25 o 
   6   9   2      401.51      419.43     20.58 o 
   7   9   2       10.47        5.32      6.44 o 
  -7  10   2        1.76        4.69      6.83 o 
  -6  10   2        2.17        7.07      6.40 o 
  -5  10   2       29.25       43.42      9.26 o 
  -4  10   2      127.74      158.92     14.66 o 
  -3  10   2        4.64       -0.72      4.53 o 
  -2  10   2      173.29      233.21     16.13 o 
  -1  10   2      514.91      526.42     23.52 o 
   0  10   2      103.75      110.41     11.96 o 
   1  10   2       17.26       22.69      6.91 o 
   2  10   2       65.12       73.94     10.41 o 
   3  10   2      481.95      468.01     22.21 o 
   4  10   2       89.14      120.38     12.71 o 
   5  10   2       27.03       24.24      7.39 o 
  -6  11   2       16.37        4.41      6.99 o 
  -5  11   2       35.59       29.52      9.26 o 
  -4  11   2      539.15      501.90     25.39 o 
  -3  11   2      381.42      429.80     22.84 o 
  -2  11   2      142.81      148.71     14.62 o 
  -1  11   2      141.23      142.55     14.38 o 
   0  11   2      424.20      405.48     22.01 o 
   1  11   2      215.86      229.92     16.81 o 
   2  11   2      251.06      203.85     15.97 o 
   3  11   2       15.20       15.45      7.07 o 
   4  11   2      137.01      157.73     15.10 o 
   5  11   2      281.19      321.21     20.46 o 
  -4  12   2       25.33       23.64      8.90 o 
  -3  12   2       44.70       39.09     10.29 o 
  -2  12   2      585.95      572.66     28.25 o 
  -1  12   2      421.73      416.21     23.92 o 
   0  12   2       35.60       42.67      9.85 o 
   1  12   2        7.31        4.53      6.63 o 
   2  12   2      211.51      246.80     18.79 o 
   3  12   2      381.42      400.79     23.28 o 
   4  12   2       86.50       71.00     12.32 o 
  -1  13   2       41.42       48.51     11.68 o 
   0  13   2       10.75        0.04      6.52 o 
   0 -11   3      228.35      181.41     17.96 o 
   1 -11   3       56.36       63.81     12.28 o 
   2 -11   3       94.91      108.62     14.42 o 
   3 -11   3      126.26      119.90     14.82 o 
  -2 -10   3       25.89       21.14      8.86 o 
  -1 -10   3       20.63       18.91      8.14 o 
   0 -10   3      152.69      145.13     15.26 o 
   1 -10   3      345.35      368.65     14.58 o 
   2 -10   3      141.83      152.08     13.35 o 
   3 -10   3        0.01        5.75      5.09 o 
   4 -10   3       68.08       67.37      7.55 o 
   5 -10   3      330.38      307.70     20.10 o 
   6 -10   3      179.81      188.12     15.93 o 
  -4  -9   3        0.35        0.99      7.43 o 
  -3  -9   3       13.93       11.24      7.71 o 
  -2  -9   3      265.63      270.40     19.11 o 
  -1  -9   3       79.68       81.09     11.80 o 
   0  -9   3      545.77      513.61     16.42 o 
   1  -9   3       52.34       45.88      6.22 o 
   2  -9   3      109.75      110.82     13.47 o 
   3  -9   3      174.81      160.44      9.35 o 
   4  -9   3      128.93      119.46      8.60 o 
   5  -9   3        6.25        2.95      3.67 o 
   6  -9   3       98.00      106.92      8.78 o 
   7  -9   3      127.91      117.96     13.83 o 
  -5  -8   3        5.52       10.09      8.07 o 
  -4  -8   3        1.93        2.15      6.36 o 
  -3  -8   3       51.71       56.57     11.20 o 
  -2  -8   3      112.70      121.77     13.91 o 
  -1  -8   3        0.70        1.67      5.05 o 
   0  -8   3       14.49       12.80      3.97 o 
   1  -8   3       84.25       97.91     20.04 o 
   2  -8   3      518.83      489.20     14.86 o 
   3  -8   3      100.93      113.77      7.78 o 
   4  -8   3       22.19       16.71      7.67 o 
   5  -8   3       11.03        9.47      3.87 o 
   6  -8   3       15.76       20.23      4.96 o 
   7  -8   3       89.54      109.06     12.95 o 
   8  -8   3       82.39       99.17     13.71 o 
  -6  -7   3      362.63      359.75     23.00 o 
  -5  -7   3      118.74      117.36     14.18 o 
  -4  -7   3        8.46       -3.14      5.24 o 
  -3  -7   3      148.91      144.66     14.26 o 
  -1  -7   3     1077.20     1059.35     33.49 o 
   0  -7   3      668.70      673.42     17.06 o 
   1  -7   3      200.81      197.35      8.97 o 
   2  -7   3      843.41      801.61     18.23 o 
   3  -7   3      853.44      833.10     18.83 o 
   4  -7   3      544.29      569.61     17.12 o 
   5  -7   3        1.35        0.28      3.11 o 
   6  -7   3      339.49      340.04     12.41 o 
   7  -7   3      669.20      715.61     28.29 o 
   8  -7   3       53.78       63.85     11.08 o 
   9  -7   3       14.63        3.30      6.67 o 
  -7  -6   3      127.40       98.09     13.43 o 
  -6  -6   3       17.46       25.39      8.94 o 
  -5  -6   3      114.91      121.14     13.43 o 
  -4  -6   3      391.54      434.44     22.21 o 
  -3  -6   3      208.87      227.26     14.72 o 
  -2  -6   3        0.16       -3.06      4.05 o 
  -1  -6   3      377.12      368.57     18.43 o 
   0  -6   3     1724.58     1696.17     28.34 o 
   1  -6   3     1059.69     1037.21     28.15 o 
   2  -6   3       29.48       35.15      7.79 o 
   3  -6   3      563.99      532.89     13.96 o 
   4  -6   3     1019.78     1004.18     30.13 o 
   5  -6   3      696.53      669.81     17.36 o 
   6  -6   3      401.13      387.82     12.39 o 
   7  -6   3      142.85      134.88     13.11 o 
   8  -6   3      184.32      165.35     15.22 o 
   9  -6   3       83.44       92.01     12.91 o 
  -7  -5   3      209.50      200.83     16.53 o 
  -6  -5   3      509.26      462.77     23.04 o 
  -5  -5   3        1.41        0.79      5.05 o 
  -4  -5   3        5.07       10.73      5.96 o 
  -3  -5   3      685.80      690.18     25.39 o 
  -2  -5   3      818.73      919.58     29.16 o 
  -1  -5   3     1330.02     1379.10     24.33 o 
   0  -5   3        1.03        3.99      2.74 o 
   1  -5   3       80.64       83.60      5.80 o 
   2  -5   3     1157.12     1204.98     21.09 o 
   3  -5   3      693.02      701.71     29.86 o 
   4  -5   3        1.12        1.72      4.67 o 
   5  -5   3      223.57      217.80     16.85 o 
   6  -5   3      294.22      303.32     21.06 o 
   7  -5   3      360.07      359.43     18.99 o 
   8  -5   3        1.78        3.50      5.40 o 
   9  -5   3        2.16        8.66      6.83 o 
  10  -5   3      170.70      176.44     17.08 o 
  -7  -4   3       45.89       39.93      9.38 o 
  -6  -4   3       48.48       62.65      9.97 o 
  -5  -4   3       49.94       43.82      8.82 o 
  -4  -4   3      480.54      510.09     21.41 o 
  -3  -4   3        6.61       18.43      6.04 o 
  -2  -4   3       29.16       45.80      5.43 o 
  -1  -4   3      692.43      638.89     14.63 o 
   0  -4   3      491.50      463.38     11.65 o 
   1  -4   3     1659.68     1665.84     25.12 o 
   2  -4   3      539.68      587.60     12.82 o 
   3  -4   3      720.63      660.49     13.80 o 
   4  -4   3     1622.97     1594.47     24.56 o 
   5  -4   3      341.15      306.83      9.43 o 
   6  -4   3       46.39       53.56      8.22 o 
   7  -4   3      156.17      135.99     12.32 o 
   8  -4   3       91.90      102.46     11.84 o 
   9  -4   3      177.78      177.91     15.49 o 
  10  -4   3       10.99        3.58      6.71 o 
  -8  -3   3        6.79        7.35      6.44 o 
  -7  -3   3      100.87      143.19     13.51 o 
  -6  -3   3        1.49        1.67      5.24 o 
  -5  -3   3      132.88      113.79     10.85 o 
  -4  -3   3      128.97      122.61     10.97 o 
  -3  -3   3       97.61       70.24      8.26 o 
  -2  -3   3      427.42      403.85     16.57 o 
  -1  -3   3       16.63       27.75      8.34 o 
   0  -3   3       73.92       85.68      4.90 o 
   1  -3   3        8.33        9.17      4.65 o 
   2  -3   3      358.59      295.04      8.13 o 
   3  -3   3      191.85      280.33      8.76 o 
   4  -3   3       34.82       30.13      4.21 o 
   5  -3   3      381.63      369.48     10.21 o 
   6  -3   3        4.04       -0.83      4.09 o 
   7  -3   3        2.24       -4.47      2.98 o 
   8  -3   3       13.56        7.35      5.28 o 
   9  -3   3       40.04       52.16      9.81 o 
  10  -3   3      131.00      117.36     13.83 o 
  11  -3   3       13.77        3.06      6.95 o 
  -9  -2   3      168.56      162.06     17.12 o 
  -8  -2   3      205.38      189.99     16.65 o 
  -7  -2   3       27.44       27.85      7.59 o 
  -6  -2   3       39.61       47.68      8.54 o 
  -5  -2   3      896.78      898.29     28.29 o 
  -4  -2   3      967.69      920.10     27.10 o 
  -2  -2   3      114.22      133.57      9.10 o 
  -1  -2   3     3702.49     3777.65     65.24 o 
   0  -2   3     1956.54     2066.66     39.65 o 
   1  -2   3     2192.58     2349.20     29.79 o 
   2  -2   3     1331.18     1339.33     21.61 o 
   3  -2   3     2375.45     2337.70     29.28 o 
   4  -2   3     3641.76     3737.24     43.26 o 
   5  -2   3      569.68      589.51     13.67 o 
   6  -2   3        0.66        2.74      3.42 o 
   7  -2   3      293.83      321.81     16.73 o 
   8  -2   3       71.07       79.70     10.25 o 
   9  -2   3      181.60      224.59     16.09 o 
  10  -2   3       60.24       54.03     10.41 o 
  11  -2   3       95.17       83.39     13.07 o 
  -9  -1   3        0.94       -5.56      4.93 o 
  -8  -1   3      190.80      187.96     16.37 o 
  -7  -1   3      250.40      275.55     11.84 o 
  -6  -1   3      203.21      201.55     13.59 o 
  -5  -1   3        9.39       10.57      5.32 o 
  -4  -1   3      325.55      260.59     13.43 o 
  -3  -1   3     2460.66     2378.18     47.24 o 
  -2  -1   3     6996.15     7107.99    111.20 o 
  -1  -1   3      374.80      414.06     14.38 o 
   0  -1   3      201.47      170.69      5.62 o 
   1  -1   3     1574.16     1547.24     15.87 o 
   2  -1   3     3275.22     3263.76     29.61 o 
   3  -1   3      206.04      181.39      5.28 o 
   4  -1   3     1172.74     1210.11     21.53 o 
   5  -1   3      854.51      867.89     21.91 o 
   6  -1   3       95.34      101.03      9.22 o 
   7  -1   3       19.83       16.57      5.92 o 
   8  -1   3      186.46      189.23     13.79 o 
   9  -1   3       52.52       54.71     10.13 o 
  10  -1   3      466.21      440.01     23.56 o 
  11  -1   3       16.83       25.03      9.06 o 
  -9   0   3       88.53      100.91     14.26 o 
  -8   0   3       70.47       64.68     11.04 o 
  -7   0   3       31.88       35.86     11.82 o 
  -6   0   3       23.42       17.47      4.29 o 
  -5   0   3      693.43      755.30     24.24 o 
  -4   0   3      505.72      542.71     19.07 o 
  -3   0   3     3561.15     3567.04     62.97 o 
  -2   0   3     5198.00     5323.53     85.42 o 
  -1   0   3       59.24       41.16      4.85 o 
   0   0   3       65.25       87.86      2.96 o 
   1   0   3        8.05        6.64      1.21 o 
   2   0   3      174.68      183.18      3.90 o 
   3   0   3     5668.04     6046.86     63.12 o 
   4   0   3     4607.45     5165.13     82.16 o 
   5   0   3      450.88      541.36     17.76 o 
   6   0   3      286.23      238.54     12.63 o 
   7   0   3      562.45      549.74     20.82 o 
   8   0   3     1049.10     1050.13     32.10 o 
   9   0   3      624.47      626.89     25.71 o 
  10   0   3       33.83       26.78      7.95 o 
  11   0   3      306.50      361.38     22.73 o 
  -9   1   3       12.51        3.14      6.00 o 
  -8   1   3      292.89      318.99     19.39 o 
  -7   1   3       62.61       72.54      6.81 o 
  -6   1   3      108.33      103.26      7.16 o 
  -5   1   3      139.07      136.77      7.25 o 
  -4   1   3      385.06      361.50     15.06 o 
  -3   1   3     4594.38     4674.15     77.47 o 
  -2   1   3     6060.43     6321.38     98.37 o 
  -1   1   3     5582.62     5932.51     91.14 o 
   0   1   3       13.34        9.25      1.31 o 
   1   1   3     3185.68     3135.83     39.57 o 
   2   1   3     1807.92     1716.73     16.80 o 
   3   1   3      248.69      259.16      9.34 o 
   4   1   3     2005.92     2072.34     38.86 o 
   5   1   3       38.64       26.82      4.77 o 
   6   1   3        8.00        1.39      3.02 o 
   7   1   3        1.01        2.82      3.81 o 
   8   1   3       18.01       15.53      5.96 o 
   9   1   3      172.58      171.83     14.38 o 
  10   1   3       90.19       99.72     12.87 o 
  11   1   3        3.13       11.80      7.35 o 
  -9   2   3      277.40      247.99     18.20 o 
  -8   2   3        9.00        5.32      5.92 o 
  -7   2   3       84.62       72.92      6.61 o 
  -6   2   3      578.63      560.86     14.81 o 
  -5   2   3      677.39      649.47     14.96 o 
  -4   2   3      115.78      112.34      5.91 o 
  -3   2   3        4.96       -2.50      3.06 o 
  -2   2   3     1955.75     1942.78     37.43 o 
  -1   2   3     1546.50     1447.71     28.76 o 
   0   2   3        3.28        4.11      1.52 o 
   1   2   3      560.85      592.26      7.43 o 
   2   2   3       72.02       71.95      3.31 o 
   3   2   3     2598.48     2695.50     30.02 o 
   4   2   3     1761.06     1877.29     22.43 o 
   5   2   3      484.26      508.89      8.34 o 
   6   2   3       15.05        6.04      3.85 o 
   7   2   3      561.10      625.11     22.37 o 
   8   2   3      235.81      255.18     15.22 o 
   9   2   3       46.62       49.19      9.06 o 
  10   2   3      129.74      112.40     13.31 o 
  11   2   3       19.76       31.74      9.65 o 
  -9   3   3       45.44       51.45     10.57 o 
  -8   3   3       14.88       21.37      6.99 o 
  -7   3   3        2.02        4.26      3.14 o 
  -6   3   3      124.95      129.99      7.33 o 
  -5   3   3       16.73       14.16      3.31 o 
  -4   3   3      433.14      418.65     18.10 o 
  -3   3   3     2004.63     1904.79     47.81 o 
  -2   3   3      302.29      286.39      7.18 o 
  -1   3   3       58.79       52.70      2.47 o 
   0   3   3     1754.21     1736.16     22.84 o 
   1   3   3     2887.30     2926.75     34.02 o 
   2   3   3       80.06       96.62      4.40 o 
   3   3   3       38.43       41.61      2.55 o 
   4   3   3     1367.34     1395.15     38.38 o 
   5   3   3        3.76        5.95      1.76 o 
   6   3   3      104.38       93.25      8.30 o 
   7   3   3       27.96       19.11      5.64 o 
   8   3   3      141.72      163.96     13.15 o 
   9   3   3      141.12      130.91     12.95 o 
  10   3   3        6.18       14.66      7.51 o 
  11   3   3        3.89        9.02      7.51 o 
  -9   4   3       99.51      100.48     12.83 o 
  -8   4   3       22.39       17.36      6.52 o 
  -7   4   3       24.96       33.85      4.98 o 
  -6   4   3      665.28      676.24     16.14 o 
  -5   4   3      187.29      193.28      8.08 o 
  -4   4   3       16.98       24.33      3.37 o 
  -3   4   3        2.79        1.12      1.68 o 
  -2   4   3     1782.02     1770.20     23.85 o 
  -1   4   3      193.75      182.22      5.97 o 
   0   4   3       34.86       47.87      5.74 o 
   1   4   3      955.22      995.90     15.73 o 
   2   4   3      498.17      457.65      6.90 o 
   3   4   3     1296.47     1233.18     14.49 o 
   4   4   3      298.35      298.68      7.40 o 
   5   4   3        1.17       -0.11      1.76 o 
   6   4   3      620.61      592.05     19.86 o 
   7   4   3      634.01      644.06     22.49 o 
   8   4   3      281.68      306.08     16.81 o 
   9   4   3       13.43        4.89      5.88 o 
  10   4   3       64.40       59.44     11.04 o 
  -9   5   3      113.06      107.91     13.11 o 
  -8   5   3      104.24      129.56     12.71 o 
  -7   5   3       95.16       88.40     15.28 o 
  -6   5   3        4.45        4.08      3.83 o 
  -5   5   3      761.48      797.49     17.03 o 
  -4   5   3     1742.20     1760.48     26.70 o 
  -3   5   3     2241.74     2215.11     30.06 o 
  -2   5   3      364.84      402.76     10.57 o 
  -1   5   3     3239.11     3396.26     34.40 o 
   0   5   3     5137.11     5122.19    110.37 o 
   1   5   3     7140.10     7525.51     80.55 o 
   2   5   3      147.83      189.47      7.23 o 
   3   5   3      728.18      748.58     10.77 o 
   4   5   3     1649.32     1622.11     33.55 o 
   5   5   3     1546.49     1566.00     23.21 o 
   6   5   3      459.90      455.50     17.48 o 
   7   5   3      154.47      156.73     11.68 o 
   8   5   3      353.37      349.82     18.28 o 
   9   5   3      299.28      304.29     18.36 o 
  10   5   3       41.95       55.26     10.97 o 
  -9   6   3       16.28       25.31      8.38 o 
  -8   6   3        0.14        0.16      4.57 o 
  -7   6   3      241.17      230.41     10.23 o 
  -6   6   3      400.38      368.35     12.17 o 
  -5   6   3       59.22       51.84      5.06 o 
  -4   6   3       23.33       21.65      6.24 o 
  -3   6   3      344.29      320.03      9.27 o 
  -2   6   3      492.65      466.16     16.83 o 
  -1   6   3       16.39       11.36      1.62 o 
   0   6   3      139.46      180.76      4.14 o 
   1   6   3      272.36      196.25      7.39 o 
   2   6   3      574.27      579.25     12.64 o 
   3   6   3      250.07      230.19      7.88 o 
   4   6   3        0.56       -0.50      1.48 o 
   5   6   3       32.38       44.08      4.39 o 
   6   6   3      253.95      237.11     12.63 o 
   7   6   3      598.82      619.98     22.65 o 
   8   6   3       43.08       49.15      9.14 o 
   9   6   3      137.35      129.08     13.19 o 
  10   6   3       23.15       22.41      9.14 o 
  -8   7   3       62.79       71.47     10.81 o 
  -7   7   3       14.84       16.72     11.64 o 
  -6   7   3        2.14        4.17      3.26 o 
  -5   7   3      727.45      719.48     16.75 o 
  -4   7   3      531.93      516.01     13.25 o 
  -3   7   3      339.07      332.11     25.07 o 
  -2   7   3        9.42        9.57      4.53 o 
  -1   7   3       79.02       78.03      8.10 o 
   0   7   3     2414.60     2366.73     45.33 o 
   1   7   3      383.74      362.01     14.04 o 
   2   7   3       21.40       23.32      4.17 o 
   3   7   3      300.66      301.91      9.79 o 
   4   7   3      144.30      144.13      9.91 o 
   5   7   3       69.92       73.11      4.50 o 
   6   7   3        1.40        5.96      4.13 o 
   7   7   3        9.82       11.40      5.40 o 
   8   7   3      479.23      440.64     20.86 o 
   9   7   3       19.53       17.96      7.47 o 
  -7   8   3       38.78       40.72      8.78 o 
  -6   8   3      604.87      607.43     24.83 o 
  -5   8   3       65.60       68.53      9.54 o 
  -4   8   3      449.83      479.02     20.86 o 
  -3   8   3      481.22      501.31     21.14 o 
  -2   8   3      284.38      286.45     15.45 o 
  -1   8   3      192.15      195.79      8.88 o 
   0   8   3      172.01      177.33      8.00 o 
   1   8   3     1387.19     1367.91     23.48 o 
   2   8   3      906.10      879.04     23.32 o 
   3   8   3      181.61      197.65      8.42 o 
   4   8   3        2.24        2.63      2.70 o 
   5   8   3      231.65      246.64     14.46 o 
   6   8   3      244.24      239.25     15.26 o 
  -7   9   3        6.29        6.95      6.36 o 
  -6   9   3        2.98        8.54      5.84 o 
  -5   9   3      961.02      974.77     32.90 o 
  -4   9   3       94.55      117.04     12.04 o 
  -3   9   3        3.34        9.02      5.36 o 
  -2   9   3       10.47       17.56      5.80 o 
  -1   9   3      584.97      530.06     14.42 o 
   0   9   3     1855.88     1840.17     29.90 o 
   1   9   3       83.48       94.59     11.62 o 
   2   9   3       62.17       68.56      7.11 o 
   3   9   3      365.61      374.23     13.39 o 
   4   9   3      269.06      246.14     10.09 o 
   5   9   3       94.11      101.49      7.36 o 
   6   9   3       15.65       15.45      5.72 o 
   7   9   3      208.72      247.16     17.40 o 
   8   9   3      144.41      146.13     15.14 o 
  -6  10   3      110.51      112.36     13.39 o 
  -5  10   3       19.50       21.97      7.87 o 
  -4  10   3       60.40       56.93     10.29 o 
  -3  10   3       13.98       26.74      7.63 o 
  -2  10   3        4.24       13.43      6.08 o 
  -1  10   3        6.22       -2.98      4.17 o 
   0  10   3       49.57       54.83      9.06 o 
   1  10   3      154.55      160.43     13.59 o 
   2  10   3        9.20       26.58      7.11 o 
   3  10   3        0.49       -1.87      4.09 o 
   4  10   3       17.64       17.84      6.91 o 
   5  10   3       57.85       48.51      9.30 o 
  -5  11   3      287.70      305.00     20.22 o 
  -4  11   3      239.48      233.65     17.52 o 
  -3  11   3       15.25       10.33      6.44 o 
  -2  11   3      340.54      298.81     19.31 o 
  -1  11   3     1077.71     1036.47     35.88 o 
   0  11   3      795.08      781.04     30.63 o 
   1  11   3       37.93       40.44      9.34 o 
   2  11   3      239.24      229.99     16.57 o 
   3  11   3      363.36      337.26     19.75 o 
   4  11   3      515.40      466.27     23.68 o 
   5  11   3       25.76       46.48      9.89 o 
  -4  12   3      227.79      197.42     18.08 o 
  -3  12   3      236.63      225.03     18.55 o 
  -2  12   3       81.03       77.08     12.40 o 
  -1  12   3       24.59       31.03      8.70 o 
   0  12   3      220.49      217.20     18.00 o 
   1  12   3      296.73      308.38     20.22 o 
   2  12   3      114.15      128.21     14.14 o 
   3  12   3        0.26        0.83      6.20 o 
   4  12   3       94.47       98.13     13.27 o 
  -2  13   3       92.05      117.96     15.57 o 
  -1  13   3      330.15      376.36     23.80 o 
   0  13   3       34.43       39.37     10.53 o 
   1  13   3        0.07        2.66      6.48 o 
  -1 -10   4       23.37        7.47      7.83 o 
   0 -10   4       59.93       52.05     11.68 o 
   1 -10   4       18.74       19.09      5.35 o 
   2 -10   4       44.72       41.05      6.64 o 
   3 -10   4      123.35      144.19     10.35 o 
   4 -10   4       49.69       45.52      7.00 o 
   5 -10   4       23.18       19.95      5.53 o 
  -3  -9   4       24.12       42.59     11.60 o 
  -2  -9   4      115.95      117.04     15.10 o 
  -1  -9   4       36.85       35.08      9.42 o 
   0  -9   4      216.70      219.73     14.40 o 
   1  -9   4      296.40      307.17     13.21 o 
   2  -9   4      163.75      151.04     16.41 o 
   3  -9   4        0.12       -4.23      3.39 o 
   4  -9   4       14.18        9.93      6.32 o 
   5  -9   4       70.74       80.16      8.03 o 
   6  -9   4      122.50      144.42     14.90 o 
   7  -9   4       33.71       39.61      9.65 o 
  -4  -8   4        9.45       27.49     10.25 o 
  -3  -8   4        0.11        4.01      6.79 o 
  -2  -8   4       11.98       25.63      8.54 o 
  -1  -8   4      449.39      483.83     24.51 o 
   0  -8   4        8.99        8.18      7.53 o 
   1  -8   4        9.66       10.11      4.03 o 
   2  -8   4      138.59      155.03      9.44 o 
   3  -8   4        2.44        6.33      3.61 o 
   4  -8   4        1.25        1.31      3.51 o 
   5  -8   4       78.59       68.63      7.14 o 
   6  -8   4      160.62      154.91     14.58 o 
   7  -8   4       59.38       78.62     11.84 o 
   8  -8   4        3.03        0.79      6.24 o 
  -5  -7   4       27.30        7.31      7.39 o 
  -4  -7   4      151.14      145.57     15.81 o 
  -3  -7   4      148.46      160.23     15.77 o 
  -2  -7   4      151.32      147.12     14.86 o 
  -1  -7   4       44.95       52.28      9.69 o 
   0  -7   4      879.62      878.15     33.77 o 
   1  -7   4      882.79      851.09     20.14 o 
   2  -7   4      292.52      287.24     11.39 o 
   3  -7   4       27.43       28.00     15.26 o 
   4  -7   4      110.98      113.95      8.64 o 
   5  -7   4      707.47      685.36     37.92 o 
   6  -7   4      281.64      313.63     18.67 o 
   7  -7   4      243.10      216.88     16.33 o 
   8  -7   4       32.08       29.16      8.78 o 
   9  -7   4       89.72       87.60     13.63 o 
  -6  -6   4      144.69      134.88     15.53 o 
  -5  -6   4      128.19      122.49     14.74 o 
  -4  -6   4        1.86       -1.67      5.88 o 
  -3  -6   4       16.20       16.05      7.07 o 
  -2  -6   4      254.30      283.41     12.52 o 
  -1  -6   4      769.84      802.54     28.92 o 
   0  -6   4      667.92      673.87     17.19 o 
   1  -6   4      170.65      148.78     22.07 o 
   2  -6   4      568.78      560.62     17.24 o 
   3  -6   4      241.27      246.23     14.66 o 
   4  -6   4      469.71      444.26     13.26 o 
   5  -6   4        7.16        7.06      3.40 o 
   6  -6   4      298.83      284.38     16.73 o 
   7  -6   4      422.50      457.61     22.53 o 
   8  -6   4      300.04      301.47     19.39 o 
   9  -6   4       40.37       33.77      9.65 o 
  -7  -5   4       71.14       78.66     13.03 o 
  -6  -5   4        4.87       -6.00      6.12 o 
  -5  -5   4      162.33      150.46     14.94 o 
  -4  -5   4      393.36      423.48     21.45 o 
  -3  -5   4      361.36      407.23     20.66 o 
  -2  -5   4       12.40       16.61      6.28 o 
  -1  -5   4      165.44      164.24     12.79 o 
   0  -5   4     2204.75     2268.74     49.13 o 
   1  -5   4     1518.40     1560.49     26.53 o 
   2  -5   4        5.82        6.30      2.89 o 
   3  -5   4      293.65      280.89      9.99 o 
   4  -5   4      292.97      291.05     12.91 o 
   5  -5   4      753.19      751.08     33.27 o 
   6  -5   4      240.62      228.60     14.74 o 
   7  -5   4       25.58       31.55      8.03 o 
   9  -5   4       58.40       79.62     12.79 o 
  10  -5   4       33.95       16.57      7.83 o 
  -7  -4   4      120.33      120.78     13.98 o 
  -6  -4   4      212.52      227.93     16.65 o 
  -5  -4   4       43.82       46.36      9.54 o 
  -4  -4   4        7.90        7.51      5.88 o 
  -3  -4   4      124.37       92.49     10.61 o 
  -2  -4   4      214.86      198.21     13.63 o 
  -1  -4   4     1731.23     1676.19     40.68 o 
   0  -4   4        2.40        1.96      2.67 o 
   1  -4   4      199.19      188.18      7.85 o 
   2  -4   4      278.10      239.71      8.65 o 
   3  -4   4      127.45      120.56      6.47 o 
   4  -4   4      111.00      109.04      6.13 o 
   5  -4   4       46.91       45.82      4.54 o 
   6  -4   4      249.53      225.58     14.26 o 
   8  -4   4        0.95       -3.46      3.97 o 
   9  -4   4       22.62       24.59      7.79 o 
  10  -4   4      106.00      118.95     14.54 o 
  -7  -3   4       63.03       73.54     11.24 o 
  -6  -3   4       11.80       12.99      6.63 o 
  -5  -3   4        1.90       -2.34      4.93 o 
  -4  -3   4       67.82       70.88      9.54 o 
  -3  -3   4       25.63       17.28      5.88 o 
  -2  -3   4        5.25        6.95      4.57 o 
  -1  -3   4      222.12      178.78     11.44 o 
   0  -3   4     1003.15      895.35     14.32 o 
   1  -3   4      301.35      449.11     11.37 o 
   2  -3   4       36.34       40.38      5.66 o 
   3  -3   4      662.85      650.39      9.44 o 
   4  -3   4      130.86       96.14      6.16 o 
   5  -3   4       31.41       27.10      3.71 o 
   6  -3   4       24.34       20.54      5.68 o 
   7  -3   4       92.99       97.30     10.41 o 
   8  -3   4      152.86      136.95     13.11 o 
   9  -3   4        1.11        3.77      5.88 o 
  10  -3   4        0.73        1.95      5.80 o 
  11  -3   4       32.10       23.56      8.74 o 
  -8  -2   4       23.16       17.68      7.39 o 
  -7  -2   4      476.72      468.13     22.61 o 
  -6  -2   4      279.51      268.81     17.16 o 
  -5  -2   4       62.37      106.12     11.52 o 
  -4  -2   4        5.60       19.07      6.00 o 
  -3  -2   4     1363.19     1348.22     35.12 o 
  -2  -2   4     2951.96     2958.39     58.48 o 
  -1  -2   4     1815.33     1868.72     40.29 o 
   0  -2   4      399.81      406.37     10.51 o 
   1  -2   4      469.68      469.90     10.84 o 
   2  -2   4     1167.91     1187.80     13.90 o 
   3  -2   4     2413.22     2520.35     25.17 o 
   4  -2   4       44.47       42.65      4.61 o 
   5  -2   4      392.15      363.24      9.00 o 
   6  -2   4      710.85      716.44     23.76 o 
   7  -2   4      517.19      497.49     20.66 o 
   8  -2   4      145.84      143.98     13.15 o 
   9  -2   4      154.93      139.81     13.79 o 
  10  -2   4      150.26      167.46     15.77 o 
  11  -2   4       19.60       14.34      8.18 o 
  -8  -1   4       80.82       77.23     12.32 o 
  -7  -1   4        2.66        0.64      6.48 o 
  -6  -1   4       30.01       31.31      7.59 o 
  -5  -1   4       10.47       16.73      6.44 o 
  -4  -1   4     2201.45     2169.12     48.23 o 
  -3  -1   4       73.78       85.86      9.10 o 
  -2  -1   4       65.47       65.95      7.43 o 
  -1  -1   4     3836.21     3591.99     63.85 o 
   0  -1   4      933.95      961.62     21.95 o 
   1  -1   4     1121.61     1112.12     13.36 o 
   2  -1   4      212.10      235.52      5.07 o 
   3  -1   4     1420.05     1379.60     15.65 o 
   4  -1   4     3803.01     4042.65     46.17 o 
   5  -1   4      811.65      771.51     22.77 o 
   6  -1   4        2.22       -1.59      3.06 o 
   7  -1   4      360.61      345.49     16.96 o 
   8  -1   4      334.63      372.15     18.59 o 
   9  -1   4      418.43      417.80     21.37 o 
  10  -1   4      134.17      127.17     14.06 o 
  11  -1   4        1.30        0.36      6.24 o 
  -9   0   4        7.06       11.84      7.59 o 
  -8   0   4       90.09       70.56     11.76 o 
  -7   0   4      452.51      494.28     16.10 o 
  -6   0   4       83.90       59.71      9.46 o 
  -5   0   4     1260.22     1288.07     35.32 o 
  -4   0   4      918.45      876.95     26.90 o 
  -3   0   4     1112.29     1120.02     29.72 o 
  -2   0   4     1028.82     1054.50     27.25 o 
  -1   0   4        1.58        4.93      3.42 o 
   0   0   4      252.04      241.44      7.85 o 
   1   0   4       39.24       52.38      2.56 o 
   2   0   4       73.10       60.32      2.78 o 
   3   0   4      745.87      726.43      9.77 o 
   4   0   4      562.90      513.21      8.97 o 
   5   0   4      400.70      410.84     15.53 o 
   6   0   4      575.83      583.35     20.26 o 
   7   0   4       53.96       60.98      8.26 o 
   8   0   4       65.57       66.27      9.42 o 
   9   0   4      441.75      455.02     22.21 o 
  10   0   4      152.62      158.80     15.53 o 
  11   0   4       84.55       85.10     13.55 o 
  -9   1   4      148.84      161.26     16.77 o 
  -8   1   4      125.72      123.72     14.10 o 
  -7   1   4       40.22       49.16     13.85 o 
  -6   1   4        1.29       -1.17      3.20 o 
  -5   1   4      338.85      367.06     17.36 o 
  -4   1   4     2143.89     2118.26     45.93 o 
  -3   1   4      795.02      831.38     24.39 o 
  -2   1   4      309.60      298.69     13.23 o 
  -1   1   4     3271.30     3185.56     55.98 o 
   0   1   4      281.14      259.74      5.51 o 
   1   1   4      662.47      702.14      9.47 o 
   2   1   4      531.80      546.51      7.96 o 
   3   1   4     1976.07     1937.40     19.63 o 
   4   1   4     4090.82     4188.06     68.65 o 
   5   1   4      771.77      851.96     22.80 o 
   6   1   4      106.90      104.01      8.98 o 
   7   1   4      389.98      436.59     18.87 o 
   8   1   4       98.94      112.43     11.52 o 
   9   1   4      113.32      116.41     12.20 o 
  10   1   4       12.40       17.12      7.71 o 
  11   1   4       22.41       21.26      8.86 o 
  -9   2   4       17.38       14.54      8.03 o 
  -8   2   4      365.94      373.34     21.10 o 
  -7   2   4      247.47      252.89     16.67 o 
  -6   2   4      105.90      117.53      7.73 o 
  -5   2   4       17.50       13.50      3.86 o 
  -4   2   4     1300.80     1298.68     32.86 o 
  -3   2   4     5326.10     5407.84     90.11 o 
  -2   2   4     3747.46     3942.41     68.10 o 
  -1   2   4     1042.57     1134.40     26.26 o 
   0   2   4      282.08      281.27      7.61 o 
   1   2   4     1086.92     1053.66     14.58 o 
   2   2   4     4892.98     4931.58     43.14 o 
   3   2   4        2.02        3.56      2.16 o 
   4   2   4       96.67       68.76      2.86 o 
   5   2   4     2297.06     2458.43     46.44 o 
   6   2   4      229.68      225.11     12.04 o 
   7   2   4       20.09       17.56      5.52 o 
   8   2   4       53.41       50.73      8.50 o 
   9   2   4      164.39      179.38     13.79 o 
  10   2   4      152.41      132.78     13.98 o 
  11   2   4       17.08       18.28      8.22 o 
  -9   3   4       13.75       14.66      7.55 o 
  -8   3   4       79.96       98.05     12.44 o 
  -7   3   4       14.91       12.41      4.16 o 
  -6   3   4       38.91       33.55      5.05 o 
  -5   3   4      263.20      268.09     10.01 o 
  -4   3   4        3.54        7.00      2.86 o 
  -3   3   4       73.68       75.68      7.91 o 
  -2   3   4     1177.16     1145.84     27.61 o 
  -1   3   4       27.27       47.28      3.85 o 
   0   3   4      906.28      979.02     41.30 o 
   1   3   4       68.28       60.85      3.32 o 
   2   3   4       48.75       36.71      2.11 o 
   3   3   4     1028.71      962.32     18.71 o 
   4   3   4     1750.19     1741.00     21.91 o 
   5   3   4       59.83       72.20      4.15 o 
   6   3   4      971.27      998.60     26.34 o 
   7   3   4       65.99       89.03      9.22 o 
   8   3   4       89.07      118.95     11.01 o 
   9   3   4       78.47       68.02     10.01 o 
  10   3   4       43.40       48.91      9.85 o 
  11   3   4       36.20       32.78      9.89 o 
  -9   4   4        4.22       11.68      6.91 o 
  -8   4   4      178.59      195.39     15.06 o 
  -7   4   4       33.54       47.59      5.94 o 
  -6   4   4       47.62       52.25      5.63 o 
  -5   4   4       15.98       17.42      3.58 o 
  -4   4   4     1038.17      960.06     18.21 o 
  -3   4   4     2861.58     2702.20     41.14 o 
  -2   4   4      207.16      191.56      6.32 o 
  -1   4   4      358.21      343.22     12.89 o 
   0   4   4      275.87      269.83      7.89 o 
   1   4   4     1219.27     1121.18     17.71 o 
   2   4   4     1187.26     1221.57     15.06 o 
   3   4   4       26.64       31.06      2.18 o 
   4   4   4     1358.11     1369.63     16.30 o 
   5   4   4      810.69      843.89     14.06 o 
   6   4   4        8.10        5.05      3.93 o 
   7   4   4       55.55       63.92      8.18 o 
   8   4   4       92.69       85.18      9.97 o 
   9   4   4      185.53      195.23     14.86 o 
  10   4   4       69.08       74.77     11.88 o 
  -9   5   4       89.09       92.29     12.63 o 
  -8   5   4        0.40        7.27      5.48 o 
  -7   5   4       32.83       27.60      6.89 o 
  -6   5   4      494.87      480.73     14.21 o 
  -5   5   4      477.58      487.29     13.41 o 
  -4   5   4       25.42       32.03      4.11 o 
  -3   5   4      808.99      888.62     16.55 o 
  -2   5   4      942.09      894.78     15.34 o 
  -1   5   4      349.34      329.34      8.36 o 
   0   5   4      413.61      404.03     12.89 o 
   1   5   4      420.84      425.30     10.25 o 
   2   5   4     1111.28     1110.46     12.84 o 
   3   5   4     3882.87     3851.19     40.33 o 
   4   5   4     2636.61     2692.27     36.84 o 
   5   5   4       61.01       58.67      3.99 o 
   6   5   4      456.87      488.59     17.68 o 
   7   5   4      875.60      930.90     27.57 o 
   8   5   4      555.67      538.34     21.77 o 
   9   5   4       96.83      104.69     11.76 o 
  10   5   4       86.34      102.38     12.95 o 
  -8   6   4       67.33       65.59     10.29 o 
  -7   6   4       92.58       82.93      7.27 o 
  -6   6   4       42.27       34.48      5.01 o 
  -5   6   4      474.15      455.49     13.08 o 
  -4   6   4     1075.22     1044.45     35.04 o 
  -3   6   4     1243.46     1216.39     20.36 o 
  -2   6   4        2.36        2.39      1.90 o 
  -1   6   4       27.76       41.80      4.86 o 
   0   6   4     1862.31     1863.53     29.62 o 
   1   6   4     2261.04     2199.08     55.72 o 
   2   6   4       72.41       66.77      4.73 o 
   3   6   4       95.04       86.36      3.57 o 
   4   6   4      497.52      470.27      9.02 o 
   5   6   4      280.41      272.15      7.24 o 
   6   6   4        8.21        4.81      3.66 o 
   7   6   4      207.58      182.28     12.20 o 
   8   6   4       52.19       51.37      8.78 o 
   9   6   4      119.32      112.40     12.44 o 
  10   6   4        1.53        1.43      6.16 o 
  -7   7   4      289.31      290.62     17.32 o 
  -6   7   4      790.00      733.81     26.78 o 
  -5   7   4      198.17      201.31     13.39 o 
  -4   7   4      105.05       89.11      9.89 o 
  -3   7   4      288.09      263.49     14.66 o 
  -2   7   4      586.54      588.08     21.45 o 
  -1   7   4       89.10       91.62      8.40 o 
   0   7   4      124.41      124.28      6.67 o 
   1   7   4      884.81      917.58     18.00 o 
   2   7   4      525.31      482.83     12.43 o 
   3   7   4      740.28      712.56     15.55 o 
   4   7   4        0.48       -2.83      1.90 o 
   5   7   4       19.04       17.18      3.69 o 
   6   7   4      888.88      917.24     30.08 o 
  -7   8   4      223.31      212.67     15.85 o 
  -6   8   4       91.74       89.03     11.24 o 
  -5   8   4       41.61       36.27      7.95 o 
  -4   8   4      387.28      438.69     20.30 o 
  -3   8   4      206.37      201.79     13.75 o 
  -2   8   4       19.20       20.42      6.16 o 
  -1   8   4       89.15      104.09     11.40 o 
   0   8   4     1590.31     1556.73     32.48 o 
   1   8   4     1414.32     1386.38     24.31 o 
   2   8   4        0.06        3.16      2.45 o 
   3   8   4      500.18      503.20     15.14 o 
   4   8   4      441.71      426.65     12.63 o 
   5   8   4      375.45      421.48     13.05 o 
   6   8   4       32.23       30.23      7.03 o 
   7   8   4      306.04      309.97     18.71 o 
  -7   9   4      345.83      335.52     20.18 o 
  -6   9   4      176.41      185.06     15.26 o 
  -5   9   4       20.78        6.00      5.48 o 
  -4   9   4       23.49       28.53      7.87 o 
  -3   9   4      438.92      437.54     20.86 o 
  -2   9   4      144.34      148.87     12.75 o 
  -1   9   4       74.84       69.06      6.19 o 
   0   9   4        6.45       11.43      6.40 o 
   1   9   4      611.49      592.82     15.39 o 
   2   9   4      626.33      613.32     15.60 o 
   3   9   4      282.23      260.37     19.49 o 
   4   9   4        2.94        2.30      3.03 o 
   5   9   4       25.64       31.65      4.99 o 
   6   9   4      316.20      320.70     18.20 o 
   7   9   4      203.20      178.23     15.38 o 
   8   9   4       59.13       68.61     11.72 o 
  -6  10   4       51.47       48.75      9.97 o 
  -5  10   4       96.67      144.46     14.34 o 
  -4  10   4      134.78      156.02     14.54 o 
  -3  10   4       43.91       37.11      8.62 o 
  -2  10   4       15.25        6.40      5.28 o 
  -1  10   4       28.47       38.85      5.53 o 
   0  10   4      472.63      576.87     17.14 o 
   1  10   4       94.32      120.04     16.75 o 
   2  10   4       10.34       11.20      3.38 o 
   3  10   4      205.36      198.92      9.54 o 
   4  10   4        6.52       11.28      4.00 o 
   5  10   4        3.47        5.09      3.67 o 
   6  10   4       27.73       29.44      8.22 o 
   7  10   4       37.91       32.54      8.66 o 
  -5  11   4        0.45       -0.16      5.52 o 
  -4  11   4      228.35      222.84     17.12 o 
  -3  11   4      457.79      419.51     23.08 o 
  -2  11   4      243.01      241.28     17.12 o 
  -1  11   4      123.95      118.31     13.11 o 
   0  11   4      339.58      289.23     18.75 o 
   1  11   4      573.87      586.69     25.94 o 
   2  11   4     1009.41      977.59     34.21 o 
   3  11   4       66.51       62.30     10.17 o 
   4  11   4       20.76       12.44      6.60 o 
   5  11   4      134.77      116.81     12.91 o 
  -4  12   4      134.23      125.55     15.02 o 
  -3  12   4        2.78        2.74      6.12 o 
  -2  12   4       33.08       11.68      7.51 o 
  -1  12   4      491.58      469.48     24.63 o 
   0  12   4      617.48      596.98     27.69 o 
   1  12   4       48.65       42.51     10.13 o 
   2  12   4       73.36       71.12     11.32 o 
   3  12   4      343.05      310.73     19.86 o 
   4  12   4      147.37      138.82     14.78 o 
  -2  13   4       28.96       14.10      8.30 o 
  -1  13   4        0.11        5.01      6.83 o 
   0  13   4      100.90      115.49     15.26 o 
   1  13   4      194.06      243.58     19.03 o 
   2  13   4       66.21       68.97     12.55 o 
  -1  -9   5       21.80       35.68     10.85 o 
   0  -9   5      143.03      160.71     16.49 o 
   1  -9   5       35.78       26.66      5.99 o 
   2  -9   5        0.79        0.94      4.59 o 
   3  -9   5      173.08      182.75     17.92 o 
   4  -9   5      129.61      126.11     15.06 o 
   5  -9   5       37.86       39.89      6.87 o 
   6  -9   5       13.63       16.05      7.91 o 
  -3  -8   5      513.30      557.68     30.12 o 
  -2  -8   5       55.60       61.50     12.79 o 
  -1  -8   5        2.45        1.90      5.44 o 
   0  -8   5      137.01      126.32     21.39 o 
   1  -8   5      321.82      315.82     23.34 o 
   2  -8   5      243.16      235.32     11.53 o 
   3  -8   5        5.06        6.76      4.12 o 
   4  -8   5       38.38       24.12      8.34 o 
   5  -8   5       81.87       92.51      8.17 o 
   6  -8   5       22.96       39.45      9.14 o 
   7  -8   5        2.04       -1.11      5.76 o 
  -4  -7   5       61.79       65.43     12.59 o 
  -3  -7   5        4.31       14.02      7.91 o 
  -2  -7   5       43.48       37.35      9.69 o 
  -1  -7   5       40.68       51.23      7.95 o 
   0  -7   5      279.50      287.79     12.60 o 
   1  -7   5       34.45       30.26      5.22 o 
   2  -7   5       95.16      106.34      8.20 o 
   3  -7   5      364.72      351.80     12.92 o 
   4  -7   5      138.72      164.76     13.09 o 
   5  -7   5      128.65      111.67      8.34 o 
   6  -7   5       90.89       93.17     12.12 o 
   7  -7   5      329.38      312.83     20.18 o 
   8  -7   5      234.93      229.08     18.91 o 
  -5  -6   5       21.67       19.67      8.90 o 
  -4  -6   5      128.85      119.90     15.02 o 
  -3  -6   5      153.66      146.40     15.26 o 
  -2  -6   5       86.79       84.98     12.12 o 
  -1  -6   5      121.71      112.32     12.83 o 
   0  -6   5      467.53      466.85     15.09 o 
   1  -6   5      675.94      684.30     18.06 o 
   2  -6   5      347.48      332.45     21.51 o 
   3  -6   5       11.84       11.18      3.65 o 
   4  -6   5       91.22       76.76     10.25 o 
   5  -6   5      161.89      171.32     12.81 o 
   6  -6   5      490.59      452.36     22.05 o 
   7  -6   5       15.62        8.74      6.08 o 
   8  -6   5       16.53       19.11      7.83 o 
   9  -6   5       80.18      104.69     14.90 o 
  -6  -5   5      437.19      415.69     24.47 o 
  -5  -5   5      258.03      282.00     19.79 o 
  -4  -5   5       61.60       43.98     10.41 o 
  -3  -5   5       27.12       23.88      7.87 o 
  -2  -5   5      194.69      197.06     14.86 o 
  -1  -5   5      817.93      784.70     28.41 o 
   0  -5   5      541.28      539.50     12.81 o 
   1  -5   5        2.56       -2.71      5.28 o 
   2  -5   5      430.10      383.91     16.09 o 
   3  -5   5      544.38      545.92     15.38 o 
   4  -5   5      356.56      365.08     11.89 o 
   5  -5   5       64.49       48.73      5.50 o 
   6  -5   5      429.33      395.23     19.75 o 
   7  -5   5      655.95      651.53     27.21 o 
   8  -5   5      167.43      178.23     16.25 o 
   9  -5   5        1.36        6.48      6.91 o 
  10  -5   5       24.16       13.43      8.34 o 
  -7  -4   5      137.17      156.30     16.65 o 
  -6  -4   5        4.28       -4.33      6.83 o 
  -5  -4   5       68.43       72.74     11.80 o 
  -4  -4   5      157.51      144.54     13.95 o 
  -3  -4   5      293.53      289.51     17.72 o 
  -2  -4   5        0.36        2.54      4.69 o 
  -1  -4   5      219.88      209.53     14.10 o 
   0  -4   5      670.24      640.05     16.98 o 
   1  -4   5     1519.08     1529.90     26.45 o 
   2  -4   5        9.02        5.70      4.69 o 
   3  -4   5      158.17      162.54     15.63 o 
   4  -4   5      127.97      112.75      6.66 o 
   5  -4   5      462.50      465.69     12.79 o 
   6  -4   5      145.60      146.88     12.83 o 
   7  -4   5       20.58       12.20      5.92 o 
   8  -4   5      157.38      151.73     14.54 o 
   9  -4   5       34.76       38.46      9.14 o 
  10  -4   5        3.31        2.86      6.48 o 
  -7  -3   5       31.20       33.17     10.21 o 
  -6  -3   5      204.72      220.74     17.28 o 
  -5  -3   5      126.33      119.78     12.99 o 
  -4  -3   5       11.98        3.89      5.24 o 
  -3  -3   5       15.67       18.36      6.48 o 
  -2  -3   5       77.81       62.81      9.30 o 
  -1  -3   5       14.59        3.46      4.45 o 
   0  -3   5      504.93      489.20     17.28 o 
   1  -3   5      114.12      107.11      6.36 o 
   2  -3   5      247.67      225.05      8.53 o 
   3  -3   5      146.16      210.68      8.15 o 
   4  -3   5       29.56       26.59      4.59 o 
   5  -3   5      116.52      133.62      6.64 o 
   6  -3   5      332.20      312.87     16.57 o 
   7  -3   5      267.27      259.79     16.05 o 
   8  -3   5        2.32       -1.47      4.81 o 
   9  -3   5      212.77      234.21     16.96 o 
  10  -3   5       23.66       23.96      8.07 o 
  -7  -2   5       84.36       85.66     12.63 o 
  -6  -2   5        1.94        2.54      6.36 o 
  -5  -2   5      191.81      188.36     15.26 o 
  -4  -2   5      575.40      520.82     22.96 o 
  -3  -2   5      186.41      192.17     13.95 o 
  -2  -2   5       10.24        6.12      4.69 o 
  -1  -2   5      515.66      474.97     19.19 o 
   0  -2   5     2098.36     2152.01     31.43 o 
   1  -2   5     4233.72     4245.03     73.54 o 
   2  -2   5        2.29        2.93      1.29 o 
   3  -2   5      614.19      595.80      9.52 o 
   4  -2   5     1187.16     1194.19     16.77 o 
   5  -2   5     1081.55     1061.31     18.24 o 
   6  -2   5     1037.71     1195.94     33.45 o 
   7  -2   5       44.57       43.86      8.03 o 
   8  -2   5      449.54      450.57     21.26 o 
   9  -2   5        2.55        0.48      5.80 o 
  10  -2   5      156.64      146.72     15.38 o 
  11  -2   5        4.35        1.31      6.28 o 
  -8  -1   5       10.71       10.61      7.59 o 
  -7  -1   5       36.20       35.00      9.50 o 
  -6  -1   5      749.36      738.89     29.00 o 
  -5  -1   5       13.86       -1.07      5.09 o 
  -4  -1   5        9.85       12.99      6.16 o 
  -3  -1   5      507.67      533.89     21.61 o 
  -2  -1   5      283.27      281.68     14.90 o 
  -1  -1   5     1456.54     1372.66     33.81 o 
   0  -1   5        9.25       10.22      2.61 o 
   1  -1   5      121.50      108.77      4.41 o 
   2  -1   5     1747.06     1742.73     26.27 o 
   3  -1   5      235.64      220.55      6.29 o 
   4  -1   5      302.24      302.96      6.60 o 
   5  -1   5      503.45      549.98     19.35 o 
   6  -1   5      439.46      447.79     18.36 o 
   7  -1   5     1941.41     1962.72     46.48 o 
   8  -1   5      342.12      287.28     16.61 o 
   9  -1   5       23.48       10.17      6.36 o 
  10  -1   5      267.64      278.78     18.67 o 
  11  -1   5      137.37      136.83     15.77 o 
  -8   0   5       57.28       73.64      8.78 o 
  -7   0   5      196.14      175.23     13.21 o 
  -6   0   5      108.48      119.78     12.83 o 
  -5   0   5      508.11      514.62     22.96 o 
  -4   0   5       60.17       53.00      8.82 o 
  -3   0   5      422.10      410.65     18.67 o 
  -2   0   5      317.49      313.82     15.30 o 
  -1   0   5      540.38      480.61     17.76 o 
   0   0   5     1382.96     1412.65     46.01 o 
   1   0   5      837.80      844.75     11.88 o 
   2   0   5      260.81      289.47      6.24 o 
   3   0   5      734.23      695.67     10.25 o 
   4   0   5     1429.58     1423.11     16.71 o 
   5   0   5      122.53      117.48      8.78 o 
   6   0   5      100.36       77.27      8.38 o 
   7   0   5      480.76      478.11     19.83 o 
   8   0   5       85.95       89.75     10.49 o 
   9   0   5        1.27        4.61      5.68 o 
  10   0   5      193.46      175.09     15.53 o 
  11   0   5       40.87       25.43      9.14 o 
  -8   1   5       16.57       21.60      5.98 o 
  -7   1   5      262.61      279.06     12.85 o 
  -6   1   5      658.83      679.06     26.86 o 
  -5   1   5        6.18       -2.66      4.89 o 
  -4   1   5       17.79       13.47      5.84 o 
  -3   1   5      567.28      555.98     21.41 o 
  -2   1   5     2384.31     2378.49     49.15 o 
  -1   1   5      542.70      549.14     18.63 o 
   0   1   5      207.79      198.15      5.47 o 
   1   1   5      277.54      241.83      5.73 o 
   2   1   5      996.73      927.40     12.20 o 
   3   1   5     1909.78     1994.39     21.07 o 
   4   1   5      195.71      219.92      5.06 o 
   5   1   5     1137.11     1104.52     27.49 o 
   6   1   5      475.79      460.23     17.60 o 
   7   1   5      223.79      229.16     13.83 o 
   8   1   5        6.66       10.17      5.13 o 
   9   1   5        6.71        4.61      5.09 o 
  10   1   5      282.57      300.67     19.23 o 
  11   1   5       30.92       34.60      9.73 o 
  -8   2   5       57.69       54.06      7.53 o 
  -7   2   5        4.65        4.51      4.20 o 
  -6   2   5      168.43      190.22     11.94 o 
  -5   2   5      481.42      481.44     21.18 o 
  -4   2   5      756.32      807.07     26.62 o 
  -3   2   5       15.91       19.83      6.16 o 
  -2   2   5      359.58      415.17     16.92 o 
  -1   2   5     3822.03     4013.05     70.00 o 
   0   2   5     3591.42     3632.39     43.84 o 
   1   2   5      567.44      596.45      9.23 o 
   2   2   5       21.12       30.07      2.31 o 
   3   2   5     4120.82     4204.22     38.54 o 
   4   2   5     6208.04     6471.47     59.94 o 
   5   2   5      205.83      190.46     10.29 o 
   6   2   5       15.94       21.02      5.32 o 
   7   2   5      481.08      493.92     19.39 o 
   8   2   5      115.17      145.73     12.48 o 
   9   2   5      334.12      316.29     18.08 o 
  10   2   5        1.38       -3.58      4.85 o 
  11   2   5       44.55       35.40      9.61 o 
  -8   3   5       19.03       29.46      6.08 o 
  -7   3   5      145.90      162.57     10.06 o 
  -6   3   5        6.52        5.88      4.41 o 
  -5   3   5      152.65      139.33      8.00 o 
  -4   3   5      136.47      126.98     11.04 o 
  -3   3   5       72.29       49.62      7.83 o 
  -2   3   5      563.35      488.83     18.08 o 
  -1   3   5       29.48       33.61      3.81 o 
   0   3   5        4.24        1.02      1.83 o 
   1   3   5       38.70       75.14      4.96 o 
   2   3   5       37.78       72.40      3.08 o 
   3   3   5      520.88      542.67     10.21 o 
   4   3   5     2655.25     2817.88     27.88 o 
   5   3   5      100.24       83.83      6.87 o 
   6   3   5       15.77       13.98      4.41 o 
   7   3   5       44.92       54.99      8.03 o 
   8   3   5       12.00       14.82      5.24 o 
   9   3   5      116.21      143.90     12.83 o 
  10   3   5      112.18      101.91     12.59 o 
  11   3   5       17.43       23.16      8.86 o 
  -8   4   5       25.54       24.22      9.65 o 
  -7   4   5       30.92       30.24      5.69 o 
  -6   4   5       32.33       37.63      5.49 o 
  -5   4   5      332.44      343.13     11.59 o 
  -4   4   5        8.00        0.84      2.44 o 
  -3   4   5        1.42        1.84      2.05 o 
  -2   4   5      737.13      696.06     21.89 o 
  -1   4   5     1383.32     1287.09     21.81 o 
   0   4   5      270.85      231.40      7.87 o 
   1   4   5       28.65       26.39      3.20 o 
   2   4   5      196.61      179.84      4.30 o 
   3   4   5     2503.59     2491.61     30.29 o 
   4   4   5     1645.72     1582.71     18.18 o 
   5   4   5      130.78      130.20      6.40 o 
   6   4   5      219.75      204.45     10.93 o 
   7   4   5      134.27      143.70     10.65 o 
   8   4   5      103.10       95.71     10.21 o 
   9   4   5      105.65      103.18     11.28 o 
  10   4   5        0.35       10.01      6.40 o 
  11   4   5      145.20      121.77     14.46 o 
  -8   5   5      273.10      266.96     12.70 o 
  -7   5   5      125.87      125.37     13.43 o 
  -6   5   5       42.64       42.02     17.04 o 
  -5   5   5       21.72       18.54      3.91 o 
  -4   5   5      330.28      349.63     10.92 o 
  -3   5   5     1118.64     1018.05     18.44 o 
  -2   5   5     2874.07     2813.68     35.75 o 
  -1   5   5      759.05      759.08     11.24 o 
   0   5   5      174.59      159.93      3.79 o 
   1   5   5      913.72      850.57     22.61 o 
   2   5   5     1491.71     1489.14     24.19 o 
   3   5   5        1.72        3.23      1.34 o 
   4   5   5      780.49      790.46     11.68 o 
   5   5   5     1158.20     1141.50     15.46 o 
   6   5   5      262.79      257.77     12.32 o 
   7   5   5        0.45        1.27      3.73 o 
   8   5   5        5.75       -0.60      4.25 o 
   9   5   5      239.17      249.54     16.01 o 
  10   5   5      294.53      289.43     18.59 o 
  -8   6   5       26.60       24.27      8.10 o 
  -7   6   5      106.41      115.30     12.51 o 
  -6   6   5      173.08      175.81      9.27 o 
  -5   6   5      424.05      427.25     13.04 o 
  -4   6   5        2.47        1.23      4.13 o 
  -3   6   5        9.34       12.87      5.20 o 
  -2   6   5     2019.00     1925.06     43.27 o 
  -1   6   5     1688.79     1646.62     26.96 o 
   0   6   5        6.31        2.78      2.19 o 
   1   6   5        3.99        0.06      1.98 o 
   2   6   5      627.15      605.81     14.02 o 
   3   6   5     1995.35     1862.31     27.87 o 
   4   6   5     1475.57     1398.06     23.07 o 
   5   6   5       32.07       36.93      5.16 o 
   6   6   5      105.40      112.87      6.77 o 
   7   6   5      121.11      111.96      9.69 o 
   8   6   5      144.58      148.43     12.00 o 
   9   6   5       41.05       34.68      7.87 o 
  10   6   5       40.48       33.21      8.90 o 
  -7   7   5       42.12       36.79      8.82 o 
  -6   7   5       10.98       18.87      6.83 o 
  -5   7   5      221.03      228.25     15.14 o 
  -4   7   5      921.70      893.52     29.16 o 
  -3   7   5     1904.30     1774.60     43.07 o 
  -2   7   5      734.31      680.33     23.52 o 
  -1   7   5      503.98      490.73     13.65 o 
   0   7   5      806.97      779.78     17.09 o 
   1   7   5     1846.06     1796.70     54.81 o 
   2   7   5      238.26      237.73      8.77 o 
   3   7   5        0.22        0.58      2.28 o 
   4   7   5     1716.41     1698.23     35.20 o 
   5   7   5      278.02      291.11     10.14 o 
   6   7   5        1.08        2.90      4.25 o 
   7   7   5        8.17        5.28      4.77 o 
  -7   8   5      100.09       69.45     11.01 o 
  -6   8   5        9.83        2.78      5.80 o 
  -5   8   5       17.98       20.74      6.91 o 
  -4   8   5        0.07       -2.15      4.01 o 
  -3   8   5        2.44       -0.48      3.93 o 
  -2   8   5      104.31      103.69     10.61 o 
  -1   8   5       24.07       25.84      4.45 o 
   0   8   5        9.17        7.22      3.85 o 
   1   8   5      166.53      159.20      7.87 o 
   2   8   5      429.35      407.53     17.84 o 
   3   8   5      364.69      359.61     23.22 o 
   4   8   5      419.63      407.23     22.63 o 
   5   8   5      350.11      353.39     13.35 o 
   6   8   5        2.06       -0.44      4.17 o 
   7   8   5      445.18      446.60     22.33 o 
   8   8   5      138.57      115.45     13.51 o 
   9   8   5        1.65        4.29      6.28 o 
  -6   9   5       36.26       44.66      9.77 o 
  -5   9   5      356.41      367.70     20.10 o 
  -4   9   5      294.73      286.33     17.84 o 
  -3   9   5      375.57      393.20     20.06 o 
  -2   9   5        2.35       10.01      5.32 o 
  -1   9   5       59.45       58.10      7.27 o 
   0   9   5      746.51      799.13     18.92 o 
   1   9   5      949.33      932.40     20.24 o 
   2   9   5        3.94        2.35      2.70 o 
   3   9   5       80.83       80.94      6.48 o 
   4   9   5      370.16      376.19     12.75 o 
   5   9   5      112.05      127.01      8.05 o 
   6   9   5       41.06       55.30      9.93 o 
   7   9   5       10.04       11.20      6.44 o 
   8   9   5      148.42      110.05     13.55 o 
  -6  10   5      228.59      234.56     17.92 o 
  -5  10   5      101.82      110.05     13.11 o 
  -4  10   5       27.63       38.10      8.54 o 
  -3  10   5      147.92      171.12     14.94 o 
  -2  10   5      200.31      213.31     15.26 o 
  -1  10   5       14.67       14.97      4.22 o 
   0  10   5       21.44        7.42      4.67 o 
   1  10   5      528.16      518.61     17.76 o 
   2  10   5      104.43      128.93      8.36 o 
   3  10   5       90.68       93.48      7.19 o 
   4  10   5        9.57       10.04      4.04 o 
   5  10   5        4.44        2.02      3.34 o 
   6  10   5       82.85       99.13     12.00 o 
   7  10   5       49.77       66.23     11.36 o 
  -5  11   5      254.66      286.05     19.47 o 
  -4  11   5      422.99      359.63     21.33 o 
  -3  11   5      213.87      173.06     15.81 o 
  -2  11   5       49.69       50.58      9.93 o 
  -1  11   5      109.05      113.67     14.88 o 
   0  11   5     1379.57     1271.36     49.92 o 
   1  11   5      556.29      549.18     16.58 o 
   2  11   5       37.03       42.09      6.04 o 
   3  11   5      222.64      221.80     12.20 o 
   4  11   5      489.88      469.31     15.68 o 
   5  11   5      218.89      240.25     16.45 o 
   6  11   5       13.61       25.03      7.99 o 
  -4  12   5       67.74       56.18     11.36 o 
  -3  12   5      299.52      303.89     20.62 o 
  -2  12   5      161.33      178.03     16.57 o 
  -1  12   5       37.72       38.94      9.46 o 
   0  12   5       18.23       11.08      6.75 o 
   1  12   5      559.59      517.96     25.47 o 
   2  12   5      309.39      356.77     21.45 o 
   3  12   5      125.46      119.07     13.39 o 
   4  12   5        2.17       -4.49      4.61 o 
  -1  13   5      107.36      119.47     14.98 o 
   0  13   5      342.54      372.39     23.00 o 
   1  13   5       36.16       40.88     10.61 o 
   2  13   5       14.09       23.92      8.58 o 
   1  -9   6       79.78       78.69      9.21 o 
   2  -9   6       99.25      105.72     10.11 o 
   3  -9   6      122.52      123.57     10.29 o 
   4  -9   6        0.75       -2.99      4.08 o 
  -2  -8   6        0.56       -2.86      6.67 o 
  -1  -8   6      203.46      241.99     21.14 o 
   0  -8   6      140.69      162.81     17.44 o 
   1  -8   6      190.11      179.68     11.52 o 
   2  -8   6        6.53       12.42      4.69 o 
   3  -8   6      227.54      268.62     12.92 o 
   4  -8   6      358.45      353.63     14.61 o 
   5  -8   6      124.57      117.74      9.48 o 
   6  -8   6       13.30        1.59      6.56 o 
  -3  -7   6       70.27       80.69     14.10 o 
  -2  -7   6       99.49      118.91     15.49 o 
  -1  -7   6        0.89        1.07      6.24 o 
   0  -7   6      152.72      157.15     11.80 o 
   1  -7   6       91.93       89.14      8.37 o 
   2  -7   6      138.92      138.14      9.57 o 
   3  -7   6       38.14       42.86      6.50 o 
   4  -7   6        8.51        8.03      4.21 o 
   5  -7   6      188.40      163.03     10.03 o 
   6  -7   6       44.62       61.50     11.04 o 
   7  -7   6       11.32        5.48      6.67 o 
   8  -7   6        9.17       -0.68      6.67 o 
  -4  -6   6       45.70       71.59     13.59 o 
  -3  -6   6        0.07        5.56      7.71 o 
  -2  -6   6       13.52       10.45      6.95 o 
  -1  -6   6       29.07       21.10      7.79 o 
   0  -6   6      111.97      117.14     10.95 o 
   1  -6   6       49.91       50.69      6.89 o 
   2  -6   6       56.41       53.20      6.77 o 
   3  -6   6      224.32      241.34     10.97 o 
   4  -6   6      411.61      417.06     14.37 o 
   5  -6   6       18.87       18.85      7.65 o 
   6  -6   6      135.66      118.67     13.15 o 
   7  -6   6       99.21      108.34     13.47 o 
   8  -6   6      154.65      147.99     15.93 o 
   9  -6   6       31.83       25.71      9.14 o 
  -5  -5   6       22.91       17.84      8.62 o 
  -4  -5   6      287.50      250.18     18.95 o 
  -3  -5   6      718.09      749.18     32.22 o 
  -2  -5   6      288.43      303.85     19.27 o 
  -1  -5   6        0.89        8.34      5.64 o 
   0  -5   6      536.20      565.82     16.92 o 
   1  -5   6     1100.42     1046.96     22.96 o 
   2  -5   6      871.44      822.92     19.76 o 
   3  -5   6       45.89       49.49      7.53 o 
   4  -5   6       60.23       49.30      5.85 o 
   5  -5   6      494.34      477.99     16.67 o 
   6  -5   6      129.80      156.02     14.18 o 
   7  -5   6      118.17      106.95     12.91 o 
   8  -5   6        2.26       -0.64      5.48 o 
   9  -5   6       88.96       96.42     14.30 o 
  -6  -4   6       73.83       80.73     13.71 o 
  -5  -4   6      178.33      184.03     17.40 o 
  -4  -4   6       33.95       35.44      9.77 o 
  -3  -4   6       17.60       16.92      7.43 o 
  -2  -4   6        6.66        0.75      5.24 o 
  -1  -4   6      313.02      311.56     18.08 o 
   0  -4   6      178.05      170.98     17.44 o 
   1  -4   6       49.43       56.25     13.47 o 
   2  -4   6      344.18      314.63     11.29 o 
   3  -4   6      363.19      344.89     11.69 o 
   4  -4   6      159.70      168.72      8.40 o 
   5  -4   6       11.19        9.67      3.62 o 
   6  -4   6      247.37      245.77     15.65 o 
   7  -4   6      359.88      347.71     19.43 o 
   8  -4   6      116.47      109.89     13.39 o 
   9  -4   6        3.93       -3.77      5.60 o 
  10  -4   6       16.26       18.95      8.74 o 
  -6  -3   6       12.84       19.47      8.42 o 
  -5  -3   6       58.46       56.38     11.08 o 
  -4  -3   6      242.38      255.06     17.72 o 
  -3  -3   6      129.89      127.57     13.07 o 
  -2  -3   6      116.49      117.48     12.28 o 
  -1  -3   6       36.13       36.00      8.26 o 
   0  -3   6     1254.54     1224.70     64.50 o 
   1  -3   6      524.78      467.77     13.42 o 
   2  -3   6      252.91      227.67      9.20 o 
   3  -3   6      366.95      386.33     11.75 o 
   4  -3   6       89.13       79.30      7.63 o 
   5  -3   6      123.59      125.94     11.20 o 
   6  -3   6        1.51        2.03      4.37 o 
   7  -3   6        2.67        3.02      4.41 o 
   8  -3   6       46.08       41.76      9.26 o 
   9  -3   6       27.41       16.92      7.39 o 
  10  -3   6        1.67        4.77      7.07 o 
  -7  -2   6       21.35        9.50      8.94 o 
  -6  -2   6      217.63      205.36     17.88 o 
  -5  -2   6       79.33       71.55     11.56 o 
  -4  -2   6        0.19        1.03      5.60 o 
  -3  -2   6       24.70       21.30      7.27 o 
  -2  -2   6        4.71        1.79      4.57 o 
  -1  -2   6      757.87      696.82     24.87 o 
   0  -2   6      375.64      396.68     12.21 o 
   1  -2   6       56.10       60.00      5.43 o 
   2  -2   6      770.78      676.67     21.41 o 
   3  -2   6      354.56      361.78     10.70 o 
   4  -2   6      454.21      444.96     20.94 o 
   5  -2   6        0.13        0.96      2.07 o 
   6  -2   6      725.82      753.83     26.26 o 
   7  -2   6      341.16      345.01     18.36 o 
   8  -2   6      785.36      826.10     30.51 o 
   9  -2   6        2.41        4.41      5.80 o 
  10  -2   6       29.95       37.11      9.65 o 
  -7  -1   6       26.98       33.61     10.41 o 
  -6  -1   6        1.89       10.21      7.35 o 
  -5  -1   6       56.79       55.34     10.53 o 
  -4  -1   6      243.06      223.80     15.81 o 
  -3  -1   6      105.84      108.26     11.48 o 
  -2  -1   6        2.96       -1.19      4.29 o 
  -1  -1   6      198.73      200.56     12.99 o 
   0  -1   6     2453.90     2416.50     41.52 o 
   1  -1   6     1799.81     1776.97     21.21 o 
   2  -1   6       65.55       63.57      3.52 o 
   3  -1   6      879.55      909.76     16.07 o 
   4  -1   6      104.61       97.04      4.26 o 
   5  -1   6     1163.24     1196.95     20.70 o 
   6  -1   6       26.25       22.96      6.40 o 
   7  -1   6      369.84      351.01     18.04 o 
   8  -1   6      216.20      239.25     15.57 o 
   9  -1   6      246.72      241.40     16.77 o 
  10  -1   6        1.42       10.37      7.03 o 
  11  -1   6        0.07       12.95      7.19 o 
  -7   0   6      648.16      609.61     28.65 o 
  -6   0   6      247.86      274.45     18.55 o 
  -5   0   6      738.09      749.10     29.40 o 
  -4   0   6       81.65       72.47     10.41 o 
  -3   0   6      230.47      240.64     15.57 o 
  -2   0   6      424.56      432.22     19.11 o 
  -1   0   6     1380.80     1307.82     34.25 o 
   0   0   6      436.86      437.32     11.69 o 
   1   0   6      530.88      489.83      9.24 o 
   2   0   6     1102.73     1049.70     14.44 o 
   3   0   6       59.48       50.29      3.42 o 
   4   0   6       26.52       26.62      3.00 o 
   5   0   6      153.12      164.13      7.12 o 
   6   0   6      406.98      399.40     17.72 o 
   7   0   6      271.30      240.60     14.30 o 
   8   0   6      451.56      413.31     20.02 o 
   9   0   6      291.28      285.54     17.40 o 
  10   0   6       83.62       79.30     12.00 o 
  11   0   6       62.61       72.94     12.63 o 
  -7   1   6       38.00       40.37      7.13 o 
  -6   1   6        3.83        5.72      7.79 o 
  -5   1   6        3.60        3.26      6.04 o 
  -4   1   6     1001.10     1016.20     32.78 o 
  -3   1   6       36.81       57.65      8.94 o 
  -2   1   6        5.22       -0.95      4.33 o 
  -1   1   6      746.15      667.14     22.41 o 
   0   1   6     2333.52     2343.09     26.08 o 
   1   1   6     3380.14     3467.60     34.54 o 
   2   1   6      284.95      308.47     11.98 o 
   3   1   6     1472.19     1513.79     19.89 o 
   4   1   6      715.49      677.64     10.63 o 
   5   1   6      389.27      428.29     19.71 o 
   6   1   6      307.03      311.24     14.74 o 
   7   1   6        1.19        2.22      4.21 o 
   8   1   6      638.75      641.59     24.63 o 
   9   1   6       47.80       49.15      9.26 o 
  10   1   6        9.46       11.01      6.56 o 
  11   1   6       19.65       20.38      8.18 o 
  -8   2   6       34.51       38.51      7.35 o 
  -7   2   6      262.37      249.39     12.71 o 
  -6   2   6      234.65      258.65     19.84 o 
  -5   2   6        5.29       -1.35      5.28 o 
  -4   2   6       21.96       22.17      7.59 o 
  -3   2   6      718.78      762.29     26.38 o 
  -2   2   6     1106.67     1138.25     31.90 o 
  -1   2   6     1042.24     1093.28     29.80 o 
   0   2   6        0.20        2.29      3.58 o 
   1   2   6      776.93      761.65     11.70 o 
   2   2   6     3788.79     4082.18     48.90 o 
   3   2   6        2.86        2.59      2.83 o 
   4   2   6      547.30      632.87     10.08 o 
   5   2   6      603.50      642.57     14.23 o 
   6   2   6      537.96      542.07     19.23 o 
   7   2   6     1868.50     1885.81     43.27 o 
   8   2   6        4.86        1.47      4.65 o 
   9   2   6       29.70       30.00      7.63 o 
  10   2   6      316.81      331.38     19.31 o 
  11   2   6       85.91       85.82     12.99 o 
  -8   3   6       32.56       36.47      6.98 o 
  -7   3   6        5.06        9.60      5.14 o 
  -6   3   6       34.29       39.48      6.15 o 
  -5   3   6        2.15       -0.53      3.18 o 
  -4   3   6      120.59      116.69     11.72 o 
  -3   3   6        3.52        2.19      4.57 o 
  -2   3   6       40.56       34.53      7.11 o 
  -1   3   6      757.64      664.76     22.13 o 
   0   3   6       45.67       17.96      3.30 o 
   1   3   6      436.78      379.56      7.52 o 
   2   3   6     1627.72     1775.56     20.00 o 
   3   3   6       37.33       20.87      2.20 o 
   4   3   6      154.23      115.44      4.24 o 
   5   3   6        8.66        4.28      2.48 o 
   6   3   6       10.73       10.31      3.08 o 
   7   3   6      318.18      299.28     14.78 o 
   8   3   6       35.80       48.79      8.10 o 
   9   3   6        9.15       19.59      6.56 o 
  10   3   6       35.38       27.89      8.14 o 
  11   3   6       34.51       17.40      8.46 o 
  -8   4   6       44.13       45.99      7.63 o 
  -7   4   6      275.34      280.98     12.66 o 
  -6   4   6       17.67       17.70      4.62 o 
  -5   4   6       69.01       64.05      6.33 o 
  -4   4   6       39.85       39.84      7.59 o 
  -3   4   6      561.64      557.96     21.89 o 
  -2   4   6     1121.08     1040.56     29.88 o 
  -1   4   6       57.53       52.99      5.14 o 
   0   4   6      406.82      376.11     10.96 o 
   1   4   6      259.24      242.55     11.64 o 
   2   4   6      103.74       75.53      5.25 o 
   3   4   6      326.29      326.02      6.79 o 
   4   4   6      157.51      149.42      4.79 o 
   5   4   6      368.87      329.14     11.72 o 
   6   4   6      430.24      438.77     12.32 o 
   7   4   6      152.67      153.91     11.01 o 
   8   4   6        0.55       -4.89      3.58 o 
   9   4   6      128.54      117.92     12.12 o 
  10   4   6      191.39      211.12     16.05 o 
  11   4   6        2.34        4.53      6.99 o 
  -7   5   6       19.85       27.06      5.70 o 
  -6   5   6       61.68       65.78      6.96 o 
  -5   5   6       92.22       93.42      7.04 o 
  -4   5   6      950.08      890.41     18.95 o 
  -3   5   6       93.12      101.88      6.07 o 
  -2   5   6      373.65      338.06      9.41 o 
  -1   5   6     2057.39     2158.58     33.04 o 
   0   5   6      839.85      859.79     22.29 o 
   1   5   6        3.52        4.28      2.46 o 
   2   5   6      117.46      119.24      7.31 o 
   3   5   6      876.38      911.11     14.86 o 
   4   5   6     2019.94     1917.41     21.68 o 
   5   5   6      178.55      180.30      7.37 o 
   6   5   6        1.85        4.16      2.71 o 
   7   5   6      476.12      479.24     13.98 o 
   8   5   6      113.80      127.53     11.28 o 
   9   5   6      232.55      229.68     15.45 o 
  10   5   6       16.36       19.35      7.95 o 
  -7   6   6      259.85      257.09     18.24 o 
  -6   6   6       41.53       44.02      9.50 o 
  -5   6   6       92.35       79.30     10.69 o 
  -4   6   6      334.37      325.19     17.52 o 
  -3   6   6     1832.78     1725.66     42.99 o 
  -2   6   6      954.92      887.76     27.85 o 
  -1   6   6        1.59        2.59      5.09 o 
   0   6   6      722.39      728.75     16.62 o 
   1   6   6      628.73      569.07     13.94 o 
   2   6   6      950.53      904.86     33.77 o 
   3   6   6       90.08       82.90      7.99 o 
   4   6   6      309.17      322.43     10.08 o 
   5   6   6      787.43      783.43     26.54 o 
   6   6   6      660.84      611.04     23.96 o 
   7   6   6        0.35       -0.99      4.21 o 
   8   6   6       18.36       20.22      6.75 o 
  -7   7   6      158.87      169.80     15.34 o 
  -6   7   6      198.52      210.17     15.45 o 
  -5   7   6      665.19      645.73     26.14 o 
  -4   7   6      199.72      196.34     14.06 o 
  -3   7   6      106.19      133.93     11.84 o 
  -2   7   6     1856.18     1846.79     44.66 o 
  -1   7   6     2371.84     2309.85     35.85 o 
   0   7   6      528.50      501.29     22.21 o 
   1   7   6        0.57       -0.35      2.64 o 
   2   7   6      561.55      545.31     26.52 o 
   3   7   6     2086.73     2103.12     31.97 o 
   4   7   6      866.91      825.62     17.80 o 
   5   7   6      992.09     1043.42     32.14 o 
   6   7   6      876.06      830.11     29.04 o 
   7   7   6      228.07      233.25     15.93 o 
   8   7   6      141.24      129.68     13.75 o 
   9   7   6       72.09       62.02     11.08 o 
  -7   8   6        4.07        6.28      6.48 o 
  -6   8   6        0.31       -1.31      4.81 o 
  -5   8   6       94.89       89.87     11.44 o 
  -4   8   6       21.86       19.98      6.75 o 
  -3   8   6       36.77       36.71      7.79 o 
  -2   8   6       64.68       64.96      9.10 o 
  -1   8   6       69.14       75.89      9.83 o 
   0   8   6        6.84        7.27      3.04 o 
   1   8   6      131.67      129.54      7.58 o 
   2   8   6       37.87       38.72      4.88 o 
   3   8   6      266.36      269.17     10.69 o 
   4   8   6        3.48        4.66      2.79 o 
   5   8   6      400.60      384.07     19.07 o 
   6   8   6       31.11       49.07      9.18 o 
   7   8   6      267.24      259.47     17.40 o 
   8   8   6       20.02       27.41      8.14 o 
   9   8   6       86.09      120.70     15.02 o 
  -6   9   6       86.39       75.25     11.68 o 
  -5   9   6       88.50      101.67     12.40 o 
  -4   9   6        0.32        4.69      5.24 o 
  -3   9   6       88.79       94.79     11.40 o 
  -2   9   6      787.74      818.43     29.28 o 
  -1   9   6      397.96      421.60     14.12 o 
   0   9   6        2.91        0.89      4.63 o 
   1   9   6       34.45       29.14      4.99 o 
   2   9   6      234.17      238.26     11.26 o 
   3   9   6      580.18      638.51     16.69 o 
   4   9   6      531.99      511.12     14.93 o 
   5   9   6       34.88       25.35      6.87 o 
   6   9   6      222.80      282.08     18.08 o 
   7   9   6       31.90       30.75      8.18 o 
   8   9   6       84.82       83.99     12.55 o 
  -5  10   6      102.25      107.67     13.31 o 
  -4  10   6      460.53      522.33     25.15 o 
  -3  10   6      492.74      482.87     23.48 o 
  -2  10   6      183.75      168.10     14.74 o 
  -1  10   6      301.01      272.80     11.98 o 
   0  10   6      166.87      174.25     15.83 o 
   1  10   6      395.77      392.86     13.58 o 
   2  10   6       62.93       77.55      6.93 o 
   3  10   6       40.26       40.28      5.58 o 
   4  10   6      361.98      368.68     13.38 o 
   5  10   6      200.83      217.00     15.45 o 
   6  10   6        8.04        5.48      5.40 o 
   7  10   6       43.84       32.18      9.34 o 
  -4  11   6       18.45       18.91      8.22 o 
  -3  11   6      137.08      124.27     14.10 o 
  -2  11   6      530.88      514.26     24.87 o 
  -1  11   6      234.85      241.69     11.84 o 
   0  11   6       19.39       13.49      7.23 o 
   1  11   6       73.42       92.86      7.99 o 
   2  11   6      752.33      687.09     18.88 o 
   3  11   6      489.15      496.72     26.28 o 
   4  11   6      162.06      166.44     10.02 o 
   5  11   6       67.29       57.85     10.45 o 
   6  11   6      159.31      155.94     15.30 o 
  -3  12   6      121.55      133.93     15.34 o 
  -2  12   6        0.91        7.51      6.28 o 
  -1  12   6      125.73      133.04     12.22 o 
   0  12   6      278.72      328.22     13.85 o 
   1  12   6      420.79      402.58     15.20 o 
   2  12   6        5.84        6.99      4.10 o 
   3  12   6      144.05      134.64     15.61 o 
   4  12   6      298.47      310.39     22.33 o 
   5  12   6      120.23       87.01     12.16 o 
  -1  13   6        3.53        0.99      6.52 o 
   0  13   6        1.14       -0.40      5.60 o 
   1  13   6      204.70      229.16     19.03 o 
   2  13   6      151.30      160.03     16.29 o 
   1  -8   7       79.81       87.43      9.64 o 
   2  -8   7      153.63      150.87     13.13 o 
   3  -8   7      260.87      245.35     22.75 o 
   4  -8   7       32.48       32.62      6.62 o 
   5  -8   7       20.14       29.00      9.22 o 
  -2  -7   7       18.30       29.40     10.57 o 
  -1  -7   7       16.70       25.55      9.77 o 
   0  -7   7       41.37       43.70     11.12 o 
   1  -7   7        2.40        6.30      4.76 o 
   2  -7   7       17.82       29.27      5.99 o 
   3  -7   7      241.03      251.14     10.24 o 
   4  -7   7      144.87      155.94     17.86 o 
   5  -7   7       30.43       32.90      8.90 o 
   6  -7   7       10.82       14.58      7.47 o 
   7  -7   7       66.93       67.30     12.40 o 
  -3  -6   7       92.05       97.66     15.30 o 
  -2  -6   7      156.79      169.05     17.96 o 
  -1  -6   7        0.49        4.37      6.28 o 
   0  -6   7      128.01      133.73     10.01 o 
   1  -6   7       59.68       57.88      8.68 o 
   2  -6   7      123.52      121.36      9.38 o 
   3  -6   7       65.82       72.24      7.61 o 
   4  -6   7       65.55       62.53     14.26 o 
   5  -6   7        3.76        2.26      4.89 o 
   6  -6   7       89.37       78.15     12.00 o 
   7  -6   7        1.43       -5.05      5.09 o 
   8  -6   7       11.22        4.49      7.43 o 
  -4  -5   7      213.80      210.85     19.43 o 
  -2  -5   7       59.70       66.03     12.55 o 
  -1  -5   7      341.31      331.66     20.70 o 
   0  -5   7      465.36      414.50     15.18 o 
   1  -5   7      212.76      204.53     17.14 o 
   2  -5   7       20.25       10.72      7.29 o 
   3  -5   7      909.69      771.22     21.69 o 
   4  -5   7      574.04      550.83     16.51 o 
   5  -5   7      432.07      419.22     14.22 o 
   6  -5   7        7.40        6.67      5.52 o 
   7  -5   7      197.97      199.76     17.00 o 
   8  -5   7      232.73      223.60     18.55 o 
   9  -5   7      195.28      219.70     19.47 o 
  -5  -4   7        0.97       -3.26      6.91 o 
  -4  -4   7       38.63       40.41     10.61 o 
  -3  -4   7      442.20      408.02     23.12 o 
  -2  -4   7      192.50      185.06     16.37 o 
  -1  -4   7        0.94        6.28      5.80 o 
   0  -4   7      354.03      332.44     14.00 o 
   1  -4   7      280.20      295.07     11.97 o 
   2  -4   7      324.39      343.08     12.53 o 
   3  -4   7       14.06       17.78      4.20 o 
   4  -4   7       35.07       34.37      5.15 o 
   5  -4   7      192.73      223.96     15.10 o 
   6  -4   7       28.49       39.13      8.54 o 
   7  -4   7       10.46       13.39      6.52 o 
   8  -4   7        4.18        2.58      6.08 o 
   9  -4   7       50.11       59.08     12.24 o 
  -5  -3   7      100.14      105.56     14.78 o 
  -4  -3   7       71.79       88.12     13.23 o 
  -3  -3   7       15.99       25.15      8.22 o 
  -2  -3   7      186.64      180.29     15.26 o 
  -1  -3   7       21.95       22.25      7.39 o 
   0  -3   7      299.88      318.10     12.34 o 
   1  -3   7       39.02       35.12      5.17 o 
   2  -3   7      115.63      103.30     14.54 o 
   3  -3   7      531.46      547.47     14.97 o 
   4  -3   7      203.12      219.46      9.35 o 
   5  -3   7       58.05       56.50      8.94 o 
   6  -3   7      212.13      225.94     15.45 o 
   7  -3   7      212.14      195.31     14.98 o 
   8  -3   7      304.87      323.32     20.14 o 
   9  -3   7        0.21        1.03      6.16 o 
  10  -3   7       58.71       66.19     12.59 o 
  -6  -2   7       29.71       47.24     11.68 o 
  -5  -2   7       28.15       22.84      9.14 o 
  -4  -2   7       83.07       82.56     12.55 o 
  -3  -2   7      296.46      304.41     18.99 o 
  -2  -2   7       48.81       54.39      9.69 o 
  -1  -2   7      154.69      122.92     11.96 o 
   0  -2   7      342.66      324.48     14.00 o 
   1  -2   7      664.11      646.03     16.33 o 
   2  -2   7      224.82      233.56      9.73 o 
   3  -2   7       60.70       67.62      5.87 o 
   4  -2   7      194.83      205.56      8.86 o 
   5  -2   7       10.48        8.90      5.36 o 
   6  -2   7      360.70      384.90     19.19 o 
   7  -2   7       39.18       30.47      7.71 o 
   8  -2   7       25.75       35.40      8.66 o 
   9  -2   7      154.57      161.34     15.89 o 
  10  -2   7       31.70       20.82      8.82 o 
  -6  -1   7      130.84      140.64     15.97 o 
  -5  -1   7       31.69       42.83     10.29 o 
  -4  -1   7       14.73       25.31      8.50 o 
  -3  -1   7       41.90       26.62      7.95 o 
  -2  -1   7        5.45        9.73      5.88 o 
  -1  -1   7       57.82       55.86      9.18 o 
   0  -1   7       86.86       98.29      6.99 o 
   1  -1   7        2.04        2.50      2.80 o 
   2  -1   7      524.28      492.68     21.65 o 
   3  -1   7      355.58      359.27      9.25 o 
   4  -1   7       13.25        9.95      2.31 o 
   5  -1   7      140.62      153.77     12.38 o 
   6  -1   7       64.78       80.19      5.98 o 
   7  -1   7     1648.95     1614.11     40.98 o 
   8  -1   7       40.82       43.58      8.86 o 
   9  -1   7        0.11        1.35      5.44 o 
  10  -1   7       34.26       45.05     10.13 o 
  -6   0   7       29.65       40.01     10.93 o 
  -5   0   7      476.20      488.04     25.15 o 
  -4   0   7      925.02      999.24     35.00 o 
  -3   0   7     1605.15     1622.60     44.42 o 
  -2   0   7      281.13      279.78     16.92 o 
  -1   0   7      307.63      331.19     17.28 o 
   0   0   7     2471.62     2356.76     34.98 o 
   1   0   7     3868.01     3808.88     38.98 o 
   2   0   7      469.19      444.78      9.33 o 
   3   0   7      149.47      160.71      5.59 o 
   4   0   7      323.55      330.28      7.82 o 
   5   0   7      239.78      231.59      8.66 o 
   6   0   7      957.16      977.46     19.73 o 
   7   0   7        2.49       -0.13      2.39 o 
   8   0   7      318.49      359.04     19.27 o 
   9   0   7       33.89       47.48      9.14 o 
  10   0   7        8.22        2.62      6.63 o 
  11   0   7       11.40        8.50      7.23 o 
  -7   1   7       17.85       12.46      5.36 o 
  -6   1   7      531.21      568.25     27.73 o 
  -5   1   7       55.93       71.27     11.64 o 
  -4   1   7        8.12       -0.95      5.52 o 
  -3   1   7       41.64       48.31      9.57 o 
  -2   1   7        3.16       -0.12      5.52 o 
  -1   1   7      495.96      545.41     21.89 o 
   0   1   7      154.50      155.42     11.60 o 
   1   1   7      234.29      239.37      6.82 o 
   2   1   7      606.34      558.54     10.34 o 
   3   1   7      109.82      121.75      4.83 o 
   4   1   7      258.78      278.86      7.15 o 
   5   1   7        1.82        2.65      3.02 o 
   6   1   7      976.39      981.99     39.81 o 
   7   1   7     1228.33     1252.95     24.19 o 
   8   1   7      123.27      123.96     11.92 o 
   9   1   7       91.27       76.80     11.28 o 
  10   1   7       72.35       86.89     12.48 o 
  11   1   7       69.88       73.98     12.51 o 
  -7   2   7       28.74       31.96      6.84 o 
  -6   2   7        0.07       -8.28      5.52 o 
  -5   2   7      258.94      277.91     18.87 o 
  -4   2   7      301.13      312.95     18.99 o 
  -3   2   7      130.45      117.00     12.28 o 
  -2   2   7       31.77       19.31      6.52 o 
  -1   2   7      232.10      219.86     13.87 o 
   0   2   7     3722.73     3970.93     79.00 o 
   1   2   7      745.38      697.51     11.94 o 
   2   2   7      417.16      442.35      9.02 o 
   3   2   7      608.03      624.54     10.76 o 
   4   2   7      366.93      364.64      7.98 o 
   5   2   7     1251.60     1317.64     22.78 o 
   6   2   7      231.65      220.20      9.12 o 
   7   2   7       33.66       21.74     12.67 o 
   8   2   7      524.05      537.54     22.09 o 
   9   2   7       48.56       48.63      9.30 o 
  10   2   7       33.11       31.47      8.94 o 
  11   2   7        9.27        0.60      6.75 o 
  -7   3   7       59.12       60.64     11.52 o 
  -6   3   7      195.61      207.00     11.31 o 
  -5   3   7       68.94       73.82     11.84 o 
  -4   3   7       48.81       40.96      9.30 o 
  -3   3   7      139.42      122.72     12.40 o 
  -2   3   7       20.72       41.91      7.87 o 
  -1   3   7      304.73      239.09     14.34 o 
   0   3   7       31.71       34.60      4.63 o 
   1   3   7      111.87       98.12      4.43 o 
   2   3   7        4.08       14.03      2.25 o 
   3   3   7        8.27        3.67      2.26 o 
   4   3   7       11.92       14.99      2.52 o 
   5   3   7      321.39      335.98     12.93 o 
   6   3   7      193.44      194.91     13.07 o 
   7   3   7      394.25      388.58     12.61 o 
   8   3   7       53.14       41.04      7.71 o 
   9   3   7      135.22      122.01     12.44 o 
  10   3   7       50.05       48.27      9.73 o 
  11   3   7       20.78       26.98      8.94 o 
  -7   4   7       48.41       55.56      7.51 o 
  -6   4   7        9.62        8.82      4.53 o 
  -5   4   7      185.17      172.81      9.84 o 
  -4   4   7      300.32      291.54     17.76 o 
  -3   4   7       32.15       40.84      8.46 o 
  -2   4   7      115.15      120.82     11.60 o 
  -1   4   7      457.07      443.34     19.35 o 
   0   4   7     1154.85     1184.56     35.70 o 
   1   4   7      886.82      804.21     17.01 o 
   2   4   7       39.99       44.31      3.11 o 
   3   4   7      462.18      414.93     12.16 o 
   4   4   7      609.29      608.90     10.47 o 
   5   4   7      271.82      253.13     15.57 o 
   6   4   7       63.33       56.11      7.61 o 
   7   4   7      103.10      105.06      7.15 o 
   8   4   7      298.49      314.61     11.92 o 
   9   4   7       29.33       19.43      6.67 o 
  10   4   7       61.54       69.73     11.12 o 
  -7   5   7      191.04      232.66     18.91 o 
  -6   5   7      456.30      442.15     23.08 o 
  -5   5   7        0.62       -5.20      5.09 o 
  -4   5   7       68.20       73.62     10.85 o 
  -3   5   7      298.63      309.57     17.40 o 
  -2   5   7      825.86      861.14     28.68 o 
  -1   5   7      205.06      215.49     15.26 o 
   0   5   7       71.50       66.12     11.34 o 
   1   5   7      256.80      267.61      9.72 o 
   2   5   7      983.03     1033.34     21.69 o 
   3   5   7      145.55      155.11      6.98 o 
   4   5   7       17.22       16.16      3.24 o 
   5   5   7      934.28     1003.37     30.19 o 
   6   5   7      505.04      501.37     13.39 o 
   7   5   7      497.43      457.34     13.61 o 
   8   5   7       57.74       43.54      5.82 o 
   9   5   7        3.83        3.59      5.24 o 
  -7   6   7       13.14       11.36      7.87 o 
  -6   6   7       76.21       85.62     12.44 o 
  -5   6   7      368.80      376.84     20.94 o 
  -4   6   7      254.51      261.14     16.81 o 
  -3   6   7       61.94       66.94      9.81 o 
  -2   6   7      229.25      221.93     14.26 o 
  -1   6   7     1666.59     1718.20     30.01 o 
   0   6   7     1323.31     1359.48     25.25 o 
   1   6   7      352.14      349.26     11.42 o 
   2   6   7       64.59       59.47      5.38 o 
   3   6   7      686.77      620.02     14.69 o 
   4   6   7     2508.20     2451.56     35.17 o 
   5   6   7      175.35      156.97     11.92 o 
   6   6   7        1.63        4.61      4.25 o 
   7   6   7      427.63      431.19     21.22 o 
   8   6   7       77.11       84.15     11.60 o 
   9   6   7       51.37       54.91     10.45 o 
  10   6   7        7.20        3.14      5.52 o 
  -6   7   7       48.19       45.13     10.33 o 
  -5   7   7        0.67       -6.56      4.37 o 
  -4   7   7      395.96      384.34     20.74 o 
  -3   7   7      741.35      745.65     27.89 o 
  -2   7   7     1597.09     1582.31     41.84 o 
  -1   7   7       23.00       27.10      4.81 o 
   0   7   7      408.99      401.45     15.08 o 
   1   7   7     1347.44     1290.26     24.25 o 
   2   7   7      495.10      493.55     20.78 o 
   3   7   7     2425.66     2439.62     36.11 o 
   4   7   7      889.86      891.31     18.99 o 
   5   7   7     1023.74     1002.89     31.90 o 
   6   7   7      700.31      771.43     28.92 o 
   7   7   7      219.14      189.87     14.66 o 
   8   7   7        0.39        1.91      5.13 o 
   9   7   7      115.89      109.57     13.75 o 
  -6   8   7       16.23        5.72      6.32 o 
  -5   8   7       25.32       19.67      7.63 o 
  -4   8   7        1.68        5.76      5.88 o 
  -3   8   7        8.80        8.03      5.56 o 
  -2   8   7        1.55       -2.15      3.50 o 
  -1   8   7        3.52       -0.85      2.74 o 
   0   8   7       90.31       96.04      7.30 o 
   1   8   7      193.87      201.89      9.47 o 
   2   8   7       43.98       44.07      5.31 o 
   3   8   7        4.41        2.71      2.87 o 
   4   8   7      224.38      195.76      9.04 o 
   5   8   7      506.78      491.97     22.37 o 
   6   8   7        8.74        3.73      4.81 o 
   7   8   7       49.17       48.51      9.69 o 
   8   8   7       18.68        7.23      5.76 o 
   9   8   7        1.36        5.40      5.72 o 
  -5   9   7        0.71        0.16      5.20 o 
  -4   9   7      108.73       86.21     11.72 o 
  -3   9   7      374.74      360.31     20.18 o 
  -2   9   7      240.66      255.54     16.57 o 
  -1   9   7       21.40       22.93      9.75 o 
   0   9   7      182.91      177.58      9.48 o 
   1   9   7      188.60      191.39     10.31 o 
   2   9   7      267.92      277.23     11.35 o 
   3   9   7       96.39       95.54      9.95 o 
   4   9   7      433.85      433.59     14.03 o 
   5   9   7      286.12      324.11     18.83 o 
   6   9   7      127.31      150.02     14.66 o 
   7   9   7        1.16        4.77      5.36 o 
   8   9   7        0.65       -1.23      5.36 o 
  -5  10   7      255.60      242.75     18.36 o 
  -4  10   7       79.44       80.53     12.24 o 
  -3  10   7      115.86      108.86     12.87 o 
  -2  10   7      756.99      754.86     29.84 o 
  -1  10   7      825.75      857.07     26.26 o 
   0  10   7      247.64      238.78     11.22 o 
   1  10   7       24.46       21.08      5.30 o 
   2  10   7      280.46      257.07     11.20 o 
   3  10   7      901.39      866.12     21.20 o 
   4  10   7      274.27      261.11     16.31 o 
   5  10   7       26.22       26.66      8.22 o 
   6  10   7      242.10      249.58     17.84 o 
   7  10   7       75.06       64.48     11.64 o 
  -4  11   7      107.52      121.97     14.66 o 
  -3  11   7      418.03      493.44     25.35 o 
  -2  11   7       30.75       54.03     10.37 o 
  -1  11   7        5.10        4.69      3.93 o 
   0  11   7      278.57      285.46     12.74 o 
   1  11   7      262.78      269.77     12.32 o 
   2  11   7      150.08      152.21      9.73 o 
   3  11   7       44.52       39.87      9.63 o 
   4  11   7      281.80      286.86     12.70 o 
   5  11   7      483.42      447.59     23.44 o 
   6  11   7       47.89       52.76     10.49 o 
  -2  12   7      379.98      385.10     23.00 o 
  -1  12   7      223.28      251.69     20.22 o 
   0  12   7       13.90       11.51      4.70 o 
   1  12   7       79.01       84.56      8.51 o 
   2  12   7      307.57      295.01     13.23 o 
   3  12   7      289.93      322.70     13.92 o 
   4  12   7      211.02      201.35     20.46 o 
   5  12   7       28.42       37.62      8.90 o 
   0  13   7       30.51       30.99      9.14 o 
   1  13   7       93.07       74.97     12.51 o 
   2  13   7        4.37       -5.01      5.76 o 
   1  -7   8      104.86      104.63     10.22 o 
   2  -7   8       30.22       32.76      8.01 o 
   3  -7   8       37.55       58.37     14.30 o 
   4  -7   8        9.50       16.00      5.35 o 
   5  -7   8       13.86       11.48      7.47 o 
  -1  -6   8       16.46       28.57     10.81 o 
   0  -6   8       42.45       45.45     11.20 o 
   1  -6   8       21.91       24.14      6.00 o 
   2  -6   8       14.81       11.95      5.84 o 
   3  -6   8        9.76        9.59      6.02 o 
   4  -6   8      404.69      425.82     15.86 o 
   5  -6   8       35.66       66.51     11.64 o 
   6  -6   8        0.10       -2.82      5.20 o 
   7  -6   8       87.34       88.40     13.51 o 
  -3  -5   8      322.73      300.48     22.17 o 
  -2  -5   8      479.00      446.88     25.82 o 
  -1  -5   8      174.48      165.59     17.16 o 
   0  -5   8        0.99        1.87      6.24 o 
   1  -5   8      345.63      339.67     14.26 o 
   2  -5   8      246.68      234.14     11.70 o 
   3  -5   8      616.49      552.13     21.24 o 
   4  -5   8       68.48       51.69      6.69 o 
   5  -5   8       52.33       53.71     10.09 o 
   6  -5   8      186.97      210.73     17.36 o 
   7  -5   8      129.77       91.97     12.99 o 
   8  -5   8       69.26       83.15     13.47 o 
  -3  -4   8       30.89       39.81     10.49 o 
  -2  -4   8        4.47        1.95      5.92 o 
  -1  -4   8      101.01       91.42     12.83 o 
   0  -4   8       90.65       83.42      8.34 o 
   1  -4   8       25.56       29.95      5.72 o 
   2  -4   8       16.78       19.99      4.96 o 
   3  -4   8      384.89      371.89     13.60 o 
   4  -4   8      463.29      491.71     19.05 o 
   5  -4   8      164.46      160.43     14.22 o 
   6  -4   8       17.34       25.67      8.14 o 
   7  -4   8      259.02      277.07     19.03 o 
   8  -4   8      141.61      164.60     16.33 o 
   9  -4   8       32.33       24.91      9.38 o 
  -4  -3   8      142.34      128.92     16.33 o 
  -3  -3   8      180.73      182.36     17.64 o 
  -2  -3   8      320.99      341.48     21.57 o 
  -1  -3   8       19.59       27.10      7.91 o 
   0  -3   8      314.38      277.43     21.71 o 
   1  -3   8      162.21      163.46      9.40 o 
   2  -3   8      240.03      250.29     11.08 o 
   3  -3   8      187.70      186.24     14.44 o 
   4  -3   8        8.24        6.88      5.86 o 
   5  -3   8       80.82       91.70     10.97 o 
   6  -3   8      253.62      293.72     18.12 o 
   7  -3   8       12.92       19.59      7.43 o 
   8  -3   8        0.20        3.54      5.76 o 
   9  -3   8       20.67        8.34      7.15 o 
  -5  -2   8       18.20       22.84     10.25 o 
  -4  -2   8       19.21       10.69      7.75 o 
  -3  -2   8        7.79       -0.16      6.12 o 
  -2  -2   8        0.83       -1.79      5.48 o 
  -1  -2   8       32.99       36.83      9.10 o 
   0  -2   8        1.88        0.04      3.23 o 
   1  -2   8        1.33        2.63      3.20 o 
   2  -2   8       10.87       11.91      4.93 o 
   3  -2   8      195.11      199.56      9.28 o 
   4  -2   8      439.99      437.26     41.04 o 
   5  -2   8      132.14      142.51     12.44 o 
   6  -2   8      466.79      496.38     22.49 o 
   7  -2   8      188.88      184.82     15.18 o 
   8  -2   8      107.85      141.83     14.54 o 
   9  -2   8       33.85       36.19      9.69 o 
  10  -2   8        1.15       -1.75      6.16 o 
  -5  -1   8        1.35        1.15      8.34 o 
  -4  -1   8       64.80       75.53     12.55 o 
  -3  -1   8      230.64      213.07     17.56 o 
  -2  -1   8       49.47       51.17      9.81 o 
  -1  -1   8        1.65        1.11      5.36 o 
   0  -1   8      686.31      667.79     17.69 o 
   1  -1   8       77.99       80.82      9.71 o 
   2  -1   8      191.06      194.09      9.00 o 
   3  -1   8       30.76       27.98      4.45 o 
   4  -1   8       40.99       35.97      4.81 o 
   5  -1   8     1237.76     1243.22     34.64 o 
   6  -1   8      142.44      132.26     12.16 o 
   7  -1   8        8.86        7.99      5.32 o 
   8  -1   8        2.47       -1.11      4.89 o 
   9  -1   8       19.75       29.92      8.70 o 
  10  -1   8       45.14       55.38     11.56 o 
  -6   0   8      176.42      158.96     17.80 o 
  -5   0   8      935.50      901.19     36.23 o 
  -4   0   8      274.18      262.22     19.43 o 
  -3   0   8       11.57       -3.89      5.36 o 
  -2   0   8      550.26      608.78     26.06 o 
  -1   0   8     1440.69     1369.48     39.57 o 
   0   0   8     1224.64     1252.79     36.15 o 
   1   0   8      355.56      342.25      9.08 o 
   2   0   8      580.17      542.71     11.25 o 
   3   0   8     1981.86     1898.70     23.72 o 
   4   0   8     2543.07     2528.24     31.70 o 
   5   0   8      363.74      380.75     11.60 o 
   6   0   8      875.76      896.44     21.81 o 
   7   0   8      194.60      223.15      9.91 o 
   8   0   8      860.07      837.15     33.49 o 
   9   0   8       65.73       70.46      7.37 o 
  10   0   8        1.78        1.15      6.08 o 
  -6   1   8       23.01       26.14     10.09 o 
  -5   1   8        5.19        1.51      6.95 o 
  -4   1   8      195.46      184.66     16.81 o 
  -3   1   8      259.52      238.34     17.36 o 
  -2   1   8       94.03       96.26     12.00 o 
  -1   1   8      132.20      135.60     13.15 o 
   0   1   8      300.27      315.10     17.64 o 
   1   1   8      753.60      756.68     13.63 o 
   2   1   8      395.23      408.00      9.53 o 
   3   1   8      186.61      183.98      7.03 o 
   4   1   8      351.40      372.44      8.83 o 
   5   1   8      404.75      430.73     12.45 o 
   6   1   8        4.73        7.13      3.20 o 
   7   1   8        1.66        3.81      3.18 o 
   8   1   8       61.26       83.78     12.48 o 
   9   1   8      155.90      162.01      9.98 o 
  10   1   8       65.55       61.70     11.08 o 
  -6   2   8       63.58       69.01     13.15 o 
  -5   2   8       40.72       37.62     10.05 o 
  -4   2   8        7.90        7.63      7.07 o 
  -3   2   8       29.00       21.53      7.91 o 
  -2   2   8       61.93       67.30     10.65 o 
  -1   2   8       17.37       15.38      6.91 o 
   0   2   8      215.89      208.00      9.33 o 
   1   2   8       19.79       24.15      5.08 o 
   2   2   8     1229.46     1211.38     17.56 o 
   3   2   8      347.55      366.50      8.77 o 
   4   2   8      216.82      232.48      6.85 o 
   5   2   8        2.48        0.30      2.40 o 
   6   2   8      314.14      323.71     11.58 o 
   7   2   8      502.81      520.56     17.98 o 
   8   2   8      335.98      335.82     12.81 o 
   9   2   8        8.74        4.45      3.46 o 
  10   2   8        5.85        6.08      5.84 o 
  -6   3   8        1.74        2.95      4.24 o 
  -5   3   8      141.97      175.17     16.89 o 
  -4   3   8      209.77      223.64     17.40 o 
  -3   3   8      253.67      315.97     19.07 o 
  -2   3   8        2.93        8.82      5.76 o 
  -1   3   8      274.76      299.40     17.32 o 
   0   3   8      215.91      195.51      9.24 o 
   1   3   8     2300.34     2263.70     26.91 o 
   2   3   8        1.64        0.17      1.73 o 
   3   3   8      568.07      591.12     11.12 o 
   4   3   8      126.30      114.13      5.04 o 
   5   3   8       24.26       12.19      8.24 o 
   6   3   8       27.25       19.79      6.00 o 
   7   3   8        1.30        0.44      2.82 o 
   8   3   8       83.81       88.13     16.05 o 
   9   3   8       47.51       63.21      7.11 o 
  10   3   8        4.81        4.08      3.96 o 
  -6   4   8      173.42      187.79     11.60 o 
  -5   4   8       91.28       83.44     10.39 o 
  -4   4   8       12.90       15.38      8.07 o 
  -3   4   8       50.40       58.12     10.53 o 
  -2   4   8       19.05       28.17      8.14 o 
  -1   4   8      139.69      146.32     12.87 o 
   0   4   8      194.39      200.56     12.24 o 
   1   4   8      212.50      203.90      9.10 o 
   2   4   8      878.09      861.46     13.71 o 
   3   4   8      150.82      145.70      5.46 o 
   4   4   8        1.88        0.48      1.67 o 
   5   4   8      104.97       94.06     10.89 o 
   6   4   8      372.23      379.72     12.18 o 
   7   4   8      212.63      236.10     10.17 o 
   8   4   8      312.11      256.59     11.04 o 
   9   4   8       67.65       60.69      7.11 o 
  10   4   8       72.46       59.07      9.54 o 
  -6   5   8       39.37       45.09     11.40 o 
  -5   5   8      158.43      165.59     16.09 o 
  -4   5   8      783.12      778.86     30.59 o 
  -3   5   8      141.84      137.35     13.43 o 
  -2   5   8       14.32       16.01      6.40 o 
  -1   5   8      258.77      234.48     14.98 o 
   0   5   8     2064.51     2101.79     34.20 o 
   1   5   8     1560.33     1596.19     27.86 o 
   2   5   8       40.74       52.89      7.35 o 
   3   5   8      946.88      891.24     18.45 o 
   4   5   8      529.13      516.07     26.96 o 
   5   5   8      151.25      169.05     12.44 o 
   6   5   8       26.19       28.49      6.91 o 
   7   5   8       12.14       16.96      6.04 o 
   8   5   8      289.29      291.85     18.20 o 
   9   5   8      137.27      119.86     13.35 o 
  10   5   8        0.20        9.46      7.03 o 
  -6   6   8      153.12      153.28     16.13 o 
  -5   6   8       76.28       55.54     11.32 o 
  -4   6   8        1.38        2.46      5.92 o 
  -3   6   8      337.72      364.28     20.42 o 
  -2   6   8      108.18      105.80     11.68 o 
  -1   6   8      453.31      443.92     14.88 o 
   0   6   8        5.59       10.80      3.58 o 
   1   6   8      391.75      378.66     13.35 o 
   2   6   8     1804.66     1820.76     30.18 o 
   3   6   8       98.05       97.07      6.55 o 
   4   6   8        0.13        1.42      2.44 o 
   5   6   8      457.87      413.23     19.71 o 
   6   6   8      353.01      327.21     18.08 o 
   7   6   8      811.41      843.22     31.11 o 
   8   6   8       44.04       27.97      7.79 o 
   9   6   8       95.55       83.67     12.36 o 
  10   6   8      204.93      172.70     16.92 o 
  -6   7   8      122.84      115.26     14.74 o 
  -5   7   8      154.00      170.60     16.45 o 
  -4   7   8      491.96      474.77     24.27 o 
  -3   7   8        7.91        6.75      5.36 o 
  -2   7   8      147.05      145.25     13.39 o 
  -1   7   8     1125.55     1076.94     59.83 o 
   0   7   8     1282.35     1235.40     25.22 o 
   1   7   8     2173.52     2159.88     35.07 o 
   2   7   8      201.11      196.46      9.17 o 
   3   7   8     1101.43     1129.16     22.46 o 
   4   7   8      459.14      441.06     13.17 o 
   5   7   8      848.33      896.98     30.87 o 
   6   7   8      174.42      198.97     15.02 o 
   7   7   8       81.37       84.50     11.80 o 
   8   7   8      391.15      383.47     21.77 o 
   9   7   8      132.74      121.37     14.58 o 
  -5   8   8        0.14        2.22      5.68 o 
  -4   8   8       10.86        8.14      6.24 o 
  -3   8   8        7.88        9.93      6.60 o 
  -2   8   8       14.27       10.09      6.24 o 
  -1   8   8        1.07        2.32      3.91 o 
   0   8   8       24.47       17.59      4.34 o 
   1   8   8       71.82       83.13      9.67 o 
   2   8   8       13.86       19.73      4.65 o 
   3   8   8     1059.80     1012.32     21.85 o 
   4   8   8       16.73       26.06      4.49 o 
   5   8   8       51.01       41.32      8.46 o 
   6   8   8        2.92        6.60      5.20 o 
   7   8   8        8.07       -0.08      4.45 o 
   8   8   8      186.22      180.33     17.24 o 
   9   8   8       28.42       14.54      7.67 o 
  -5   9   8      112.30      121.33     14.70 o 
  -4   9   8      115.39      126.54     14.26 o 
  -3   9   8        1.29        3.10      5.09 o 
  -2   9   8      107.24       95.07     11.84 o 
  -1   9   8      684.73      669.35     31.92 o 
   0   9   8      390.54      382.68     14.07 o 
   1   9   8       38.10       32.72      5.42 o 
   2   9   8      166.57      153.77     18.99 o 
   3   9   8      224.03      216.58     10.27 o 
   4   9   8      219.08      213.35     10.01 o 
   5   9   8      140.46      140.80     13.98 o 
   6   9   8        1.74       -2.15      4.13 o 
   7   9   8      118.57      124.59     14.46 o 
   8   9   8       32.09       37.82     10.01 o 
  -4  10   8      167.72      173.42     16.45 o 
  -3  10   8      266.95      305.72     19.98 o 
  -2  10   8      794.24      703.57     29.20 o 
  -1  10   8        0.01        0.85      3.39 o 
   0  10   8      357.17      358.78     14.20 o 
   1  10   8      717.34      732.78     20.08 o 
   2  10   8      304.84      294.53     12.43 o 
   3  10   8      218.52      231.27     10.97 o 
   4  10   8      243.77      249.70     18.24 o 
   5  10   8      487.78      497.10     24.63 o 
   6  10   8      438.70      521.77     26.46 o 
   7  10   8       51.79       50.58     10.97 o 
  -3  11   8        0.84        1.27      5.72 o 
  -2  11   8      231.94      196.15     17.24 o 
  -1  11   8      628.88      620.81     39.13 o 
   0  11   8       53.43       62.82     10.07 o 
   1  11   8        8.72        3.58      3.87 o 
   2  11   8       76.65       85.70      8.05 o 
   3  11   8      295.39      316.00     13.47 o 
   4  11   8      218.30      201.16     11.11 o 
   5  11   8       24.46       37.86      9.22 o 
   6  11   8       79.23      103.26     13.98 o 
  -1  12   8       53.11       45.22      8.98 o 
   0  12   8      215.79      243.10     12.77 o 
   1  12   8      125.90      146.13     10.55 o 
   2  12   8      168.81      185.68     24.04 o 
   3  12   8        1.01        0.49      3.95 o 
   4  12   8      130.31      126.17     13.43 o 
   1  -6   9        5.95        4.77      5.23 o 
   2  -6   9       91.57       95.57      9.93 o 
   3  -6   9       26.96       30.88      6.57 o 
   4  -6   9        0.51        2.35      4.45 o 
   5  -6   9       15.40       15.97      7.79 o 
  -1  -5   9       64.61       44.70     11.12 o 
   0  -5   9      208.14      170.56     17.44 o 
   1  -5   9      232.94      232.25     13.01 o 
   2  -5   9       98.49       76.49      8.76 o 
   3  -5   9       35.52       33.82      6.52 o 
   4  -5   9      414.84      411.20     21.81 o 
   5  -5   9      385.30      359.95     21.57 o 
   6  -5   9      150.20      120.86     14.66 o 
   7  -5   9        6.58       14.14      7.59 o 
  -2  -4   9      203.71      197.54     18.87 o 
  -1  -4   9      101.86      122.88     15.26 o 
   0  -4   9        0.22       -0.64      5.68 o 
   1  -4   9      139.55      129.70      9.93 o 
   2  -4   9       70.12       73.51      8.14 o 
   3  -4   9      133.61      145.29     10.22 o 
   4  -4   9        9.79        8.65      4.44 o 
   5  -4   9       94.49      116.88     13.63 o 
   6  -4   9       81.16       96.19     12.99 o 
   7  -4   9       26.48       16.77      7.95 o 
   8  -4   9        0.48       -0.91      6.56 o 
  -3  -3   9       53.63       44.70     11.88 o 
  -2  -3   9       34.72       27.02      8.90 o 
  -1  -3   9       31.19       29.88      9.02 o 
   0  -3   9      107.41      101.31     12.79 o 
   1  -3   9       22.10       24.96      5.62 o 
   2  -3   9       17.26       18.05      5.20 o 
   3  -3   9      126.38      124.15      8.92 o 
   4  -3   9      780.47      773.81     20.05 o 
   5  -3   9      105.40      102.54     12.36 o 
   6  -3   9        0.26       -0.83      5.05 o 
   7  -3   9       57.69       73.58     11.80 o 
   8  -3   9       42.63       62.30     11.72 o 
   9  -3   9      109.21       88.52     13.87 o 
  -4  -2   9       10.06       -0.60      6.99 o 
  -3  -2   9      194.08      211.84     19.27 o 
  -2  -2   9      185.09      174.25     16.96 o 
  -1  -2   9        0.69       -3.42      5.16 o 
   0  -2   9       96.82       88.12     12.00 o 
   1  -2   9       83.82       94.08      8.09 o 
   2  -2   9        3.51        1.81      3.55 o 
   3  -2   9      144.51      138.02      8.78 o 
   4  -2   9      315.80      280.84     11.48 o 
   5  -2   9        2.91        5.20      5.24 o 
   6  -2   9       30.24       31.43      8.07 o 
   7  -2   9       40.45       24.12      7.79 o 
   8  -2   9        8.23       -0.40      5.48 o 
   9  -2   9        9.17        7.43      6.95 o 
  -4  -1   9       24.77       16.05      9.22 o 
  -3  -1   9       65.57       73.26     13.07 o 
  -2  -1   9       51.34       48.79     11.04 o 
  -1  -1   9        6.98       16.57      7.39 o 
   0  -1   9       29.79       18.71      7.23 o 
   1  -1   9       41.03       45.42      6.18 o 
   2  -1   9      127.01      121.54      8.50 o 
   3  -1   9     1400.41     1427.95     28.05 o 
   4  -1   9       51.21       52.24      6.02 o 
   5  -1   9        8.96        8.14      5.32 o 
   6  -1   9       13.74        8.42      5.44 o 
   7  -1   9      274.56      292.73     18.08 o 
   8  -1   9       51.78       64.80     11.01 o 
   9  -1   9       28.02       22.73      8.82 o 
  10  -1   9        7.53        2.38      7.67 o 
  -5   0   9        1.26        7.31      8.86 o 
  -4   0   9      308.59      350.06     23.88 o 
  -3   0   9     1420.54     1385.93     45.17 o 
  -2   0   9     1506.08     1465.59     44.58 o 
  -1   0   9      228.75      232.42     16.89 o 
   0   0   9      563.47      520.02     23.72 o 
   1   0   9     1540.16     1566.14     28.87 o 
   2   0   9     2317.85     2288.65     36.15 o 
   3   0   9     1166.85     1177.26     23.34 o 
   4   0   9      219.93      224.62     11.24 o 
   5   0   9       44.57       56.26      8.82 o 
   6   0   9     1334.85     1366.70     38.54 o 
   7   0   9      189.55      186.97     14.10 o 
   8   0   9      130.53      111.48     12.59 o 
   9   0   9       89.72       91.22     12.79 o 
  10   0   9      186.32      209.10     18.39 o 
  -5   1   9        8.99       10.05      9.46 o 
  -4   1   9       44.55       48.87     11.52 o 
  -3   1   9        8.50       -0.16      6.32 o 
  -2   1   9        1.54       -2.07      5.72 o 
  -1   1   9       55.25       55.22     10.29 o 
   0   1   9       38.67       37.07      8.66 o 
   1   1   9        3.15        1.13      2.26 o 
   2   1   9       73.59       88.38      6.11 o 
   3   1   9      736.93      731.97     13.75 o 
   4   1   9       89.15       78.99      4.90 o 
   5   1   9       60.14       62.46      5.80 o 
   6   1   9      235.45      240.91     10.09 o 
   7   1   9      399.72      398.04     13.46 o 
   8   1   9      282.51      290.26     12.08 o 
   9   1   9       18.23       12.21      4.54 o 
  10   1   9       69.49       96.63      8.97 o 
  -5   2   9       11.79        7.63      8.62 o 
  -4   2   9      113.86      108.98     14.74 o 
  -3   2   9      128.36      162.41     16.73 o 
  -2   2   9       35.19       42.67      9.97 o 
  -1   2   9        8.41       11.16      6.99 o 
   0   2   9     1069.88     1114.10     34.84 o 
   1   2   9       28.96       32.13      4.10 o 
   2   2   9      232.02      232.01     14.31 o 
   3   2   9      200.27      206.51      9.48 o 
   4   2   9        5.87       11.61      3.01 o 
   5   2   9      131.20      122.60     11.36 o 
   6   2   9        2.23       -0.30      2.61 o 
   7   2   9       10.94       10.28      3.59 o 
   8   2   9        0.57        0.26      3.16 o 
   9   2   9      116.99      121.71     15.63 o 
  10   2   9       15.43       13.71      5.14 o 
  -5   3   9      111.38      104.89     15.14 o 
  -4   3   9       26.04       26.98      9.85 o 
  -3   3   9      129.61      121.85     14.42 o 
  -2   3   9        2.01       -2.62      5.20 o 
  -1   3   9      399.56      454.35     22.41 o 
   0   3   9       40.44       36.49      7.75 o 
   1   3   9        2.47        8.32      4.11 o 
   2   3   9      427.42      405.68      9.83 o 
   3   3   9      410.39      413.92      9.83 o 
   4   3   9      129.82      118.71      5.47 o 
   5   3   9       36.21       35.81      4.67 o 
   6   3   9      126.81      144.52      8.13 o 
   7   3   9      430.00      426.16     13.90 o 
   8   3   9      206.71      196.76     10.27 o 
   9   3   9        3.83        4.58      4.09 o 
  10   3   9       65.31       54.41      7.36 o 
  -5   4   9       48.73       70.84     13.51 o 
  -4   4   9      234.67      266.67     20.34 o 
  -3   4   9      261.86      268.45     19.27 o 
  -2   4   9       80.60       74.06     11.48 o 
  -1   4   9       87.69      110.09     12.71 o 
   0   4   9      559.50      571.13     18.85 o 
   1   4   9      785.22      828.47     19.58 o 
   2   4   9       84.57       90.60      6.85 o 
   3   4   9      270.15      267.75     10.21 o 
   4   4   9      108.05      124.84      7.12 o 
   5   4   9       34.13       40.52      7.79 o 
   6   4   9       64.74       65.43      9.38 o 
   7   4   9        5.11        2.19      4.61 o 
   8   4   9      238.37      194.64     14.78 o 
   9   4   9       59.55       80.33     11.88 o 
  10   4   9        4.63        3.22      5.64 o 
  -5   5   9      198.77      209.06     18.99 o 
  -4   5   9        0.06       -6.91      5.40 o 
  -3   5   9      104.48      166.67     16.45 o 
  -2   5   9      313.07      334.80     19.94 o 
  -1   5   9      336.74      357.37     19.94 o 
   0   5   9      263.63      253.63     11.27 o 
   1   5   9       97.41       95.01      8.30 o 
   2   5   9     1484.30     1447.25     35.56 o 
   3   5   9      242.23      242.26     11.40 o 
   4   5   9      275.39      257.41      9.74 o 
   5   5   9       14.02       11.32      5.40 o 
   6   5   9      278.60      304.53     17.48 o 
   7   5   9     1090.07     1121.77     36.15 o 
   8   5   9      159.89      154.95     14.66 o 
   9   5   9       18.99       23.84      8.07 o 
  10   5   9       24.88       20.42      7.99 o 
  -5   6   9      207.81      212.24     18.95 o 
  -4   6   9      142.08      140.64     15.57 o 
  -3   6   9      245.24      241.00     17.84 o 
  -2   6   9        1.06       -3.14      4.73 o 
  -1   6   9      101.27      107.63     12.24 o 
   0   6   9     1062.08     1087.00     43.78 o 
   1   6   9      829.25      876.37     20.80 o 
   2   6   9        4.67        5.05      3.06 o 
   3   6   9      280.04      273.71     10.68 o 
   4   6   9      209.26      215.56     18.22 o 
   5   6   9      308.24      309.57     17.72 o 
   6   6   9       87.72       73.98     10.69 o 
   7   6   9        5.19       11.52      6.28 o 
   8   6   9      517.74      537.54     25.86 o 
   9   6   9       68.30       86.81     12.83 o 
  -5   7   9       23.32       40.13     10.61 o 
  -4   7   9       60.30       70.96     12.12 o 
  -3   7   9      111.93      124.16     14.14 o 
  -2   7   9       77.62       71.63     10.97 o 
  -1   7   9      274.47      265.13     12.21 o 
   0   7   9       25.05       16.69      4.60 o 
   1   7   9      908.28      881.28     21.27 o 
   2   7   9      144.28      136.62     14.34 o 
   3   7   9      941.14      866.30     19.89 o 
   4   7   9      118.34      120.31      7.60 o 
   5   7   9       37.29       22.73      6.75 o 
   6   7   9      463.97      461.30     23.12 o 
   7   7   9      777.10      814.70     31.82 o 
   8   7   9      239.01      232.58     17.80 o 
   9   7   9       12.37       11.32      7.03 o 
  -4   8   9       81.70      106.52     14.42 o 
  -3   8   9       19.00       39.85      9.85 o 
  -2   8   9       53.45       41.72      9.26 o 
  -1   8   9        6.65        7.31      4.04 o 
   0   8   9      457.79      442.39     15.33 o 
   1   8   9       50.31       51.07      6.75 o 
   2   8   9       15.85       12.75      3.90 o 
   3   8   9        6.17        6.83      3.42 o 
   4   8   9       43.77       43.03      5.56 o 
   5   8   9      180.80      199.60     16.17 o 
   6   8   9       82.21      105.52     13.27 o 
   7   8   9       33.70       31.59      8.50 o 
   8   8   9       49.97       48.91     10.53 o 
  -4   9   9        3.53       14.58      7.35 o 
  -3   9   9      152.50      178.39     16.81 o 
  -2   9   9       75.97       78.94     11.84 o 
  -1   9   9       80.70       87.40     10.29 o 
   0   9   9       26.27       20.41      5.76 o 
   1   9   9      271.98      264.75     12.09 o 
   2   9   9      119.40      101.41      8.14 o 
   3   9   9      178.86      175.91      9.87 o 
   4   9   9        9.04       13.32      4.09 o 
   5   9   9      265.39      264.36     18.12 o 
   6   9   9      211.45      219.27     18.12 o 
   7   9   9      175.70      167.10     16.69 o 
   8   9   9        1.87        3.93      6.08 o 
  -3  10   9        0.13        4.13      5.84 o 
  -2  10   9      125.28      126.06     14.18 o 
  -1  10   9      522.73      489.79     17.61 o 
   0  10   9      597.77      597.64     22.23 o 
   1  10   9      265.89      255.91     12.85 o 
   2  10   9       35.51       30.81      6.52 o 
   3  10   9      357.62      378.25     14.33 o 
   4  10   9      555.97      537.86     25.90 o 
   5  10   9      227.76      192.73     16.77 o 
   6  10   9        9.45        4.33      6.24 o 
   7  10   9      181.38      163.37     17.28 o 
  -2  11   9       58.46       51.65     10.93 o 
  -1  11   9       40.57       44.97     10.37 o 
   0  11   9      104.32       95.60     14.74 o 
   1  11   9      169.83      176.82     11.29 o 
   2  11   9      156.06      169.97     10.72 o 
   3  11   9       41.73       46.28      6.80 o 
   4  11   9       48.71       66.31     11.64 o 
   5  11   9      283.89      299.04     20.50 o 
   6  11   9      236.73      288.75     21.02 o 
   0  12   9      219.58      203.13     12.58 o 
   1  12   9        0.33        3.73      4.21 o 
   2  12   9       45.70       40.88      7.01 o 
   3  12   9      146.75      165.97     11.17 o 
   4  12   9      345.89      405.20     23.96 o 
   2  -5  10       92.74      104.24     11.92 o 
   3  -5  10       84.52       77.25      9.14 o 
   4  -5  10       66.34       53.71     11.68 o 
   0  -4  10      117.80      154.27     17.16 o 
   1  -4  10      164.10      175.95     11.95 o 
   2  -4  10       21.40       23.44      7.37 o 
   3  -4  10       40.84       26.26     17.32 o 
   4  -4  10      175.81      181.09     16.77 o 
   5  -4  10      162.65      160.19     15.89 o 
   6  -4  10       44.12       44.85     11.01 o 
  -1  -3  10       17.75       22.61      9.10 o 
   0  -3  10        0.76       -2.98      5.72 o 
   1  -3  10       67.88       65.85      9.34 o 
   2  -3  10       68.08       74.22     20.88 o 
   3  -3  10        4.05        3.34      4.03 o 
   4  -3  10        1.57        3.66      5.64 o 
   5  -3  10        0.73        7.03      6.24 o 
   6  -3  10       31.85       42.27      9.73 o 
   7  -3  10       82.13       76.12     12.59 o 
   8  -3  10       13.14       11.48      7.75 o 
  -2  -2  10        0.24        7.11      7.95 o 
  -1  -2  10       80.86       95.03     13.91 o 
   0  -2  10       79.52       93.17     12.95 o 
   1  -2  10      114.17      118.05      9.38 o 
   2  -2  10       88.74       61.53      7.39 o 
   3  -2  10        1.91       -0.72      3.65 o 
   4  -2  10      314.27      322.68     18.95 o 
   5  -2  10       53.98       46.60      9.42 o 
   6  -2  10       16.24       26.62      7.99 o 
   7  -2  10       85.34       84.66     12.48 o 
   8  -2  10       58.90       70.88     12.59 o 
  -3  -1  10       85.99       76.96     13.83 o 
  -2  -1  10      175.14      188.08     18.00 o 
  -1  -1  10       55.57       51.49     11.04 o 
   0  -1  10        0.25       -7.07      5.64 o 
   1  -1  10      363.80      344.24     21.97 o 
   2  -1  10        2.40        5.15      4.02 o 
   3  -1  10       14.66       16.11      4.60 o 
   4  -1  10       47.14       55.03      9.34 o 
   5  -1  10      286.85      278.19     17.40 o 
   6  -1  10       41.89       49.38      9.54 o 
   7  -1  10        4.26       11.16      6.36 o 
   8  -1  10       46.06       44.50      9.85 o 
   9  -1  10       23.43       23.52      9.50 o 
  -3   0  10      146.77      141.79     17.32 o 
  -2   0  10       27.93       27.61      9.81 o 
  -1   0  10      568.24      557.61     26.86 o 
   0   0  10     1014.09      914.50     33.61 o 
   1   0  10      666.95      638.98     20.16 o 
   2   0  10        4.59       -3.86      3.25 o 
   3   0  10      104.92      100.60      7.87 o 
   4   0  10     2716.73     2582.66     57.05 o 
   5   0  10     1720.43     1697.96     44.26 o 
   6   0  10      141.74      143.15     13.59 o 
   7   0  10      126.89      145.53     13.95 o 
   8   0  10      329.91      306.32     19.23 o 
   9   0  10      411.12      354.75     21.57 o 
  -4   1  10       22.40       12.67      9.77 o 
  -3   1  10      200.89      211.80     19.31 o 
  -2   1  10      278.52      256.85     19.39 o 
  -1   1  10        0.73        4.01      6.52 o 
   0   1  10      178.76      200.40     16.45 o 
   1   1  10      180.94      179.73      9.66 o 
   2   1  10        6.21        7.31      2.79 o 
   3   1  10       54.70       62.37      7.53 o 
   4   1  10       30.14       33.45      7.23 o 
   5   1  10      162.19      201.11     13.51 o 
   6   1  10      172.39      163.49     13.23 o 
   7   1  10       44.32       48.19      9.06 o 
   8   1  10       48.83       40.17      9.38 o 
   9   1  10       23.62       14.22      7.31 o 
  -4   2  10        1.27        2.34      7.99 o 
  -3   2  10       72.21       61.50     12.87 o 
  -2   2  10      206.05      215.18     18.71 o 
  -1   2  10        2.16       12.75      7.23 o 
   0   2  10       13.30       20.26      7.39 o 
   1   2  10       96.24       85.09      7.30 o 
   2   2  10       26.01       19.74      3.65 o 
   3   2  10      383.57      388.15     10.38 o 
   4   2  10      134.93      134.20      7.88 o 
   5   2  10      186.59      187.02     26.76 o 
   6   2  10      156.21      149.97      8.74 o 
   7   2  10      258.75      264.01     16.51 o 
   8   2  10       24.33       21.65      5.22 o 
   9   2  10        1.43        0.73      5.18 o 
  10   2  10        3.60        2.77      4.02 o 
  -4   3  10       29.25       49.30     12.44 o 
  -3   3  10      429.31      434.32     25.15 o 
  -2   3  10      265.90      297.61     21.02 o 
  -1   3  10       14.31       21.81      8.38 o 
   0   3  10      308.48      324.00     19.31 o 
   1   3  10      236.56      277.29     11.82 o 
   2   3  10      168.10      178.91      7.29 o 
   3   3  10       42.43       41.17      4.21 o 
   4   3  10       13.37       18.37      3.93 o 
   5   3  10      325.87      331.21     11.67 o 
   6   3  10      133.89      136.54      8.47 o 
   7   3  10       51.52       52.71      6.30 o 
   8   3  10        3.50        2.69      4.71 o 
   9   3  10       16.60       15.98      6.46 o 
  10   3  10       57.69       54.40      7.53 o 
  -4   4  10       26.95       35.88     10.65 o 
  -3   4  10        2.31        6.71      7.75 o 
  -2   4  10       87.15       84.54     13.03 o 
  -1   4  10       99.10      129.88     14.66 o 
   0   4  10       14.92       17.32      6.95 o 
   1   4  10        0.65        2.31      3.17 o 
   2   4  10       53.38       57.25      9.95 o 
   3   4  10      494.31      500.59     14.80 o 
   4   4  10      351.49      385.34     18.95 o 
   5   4  10      175.07      184.86     13.23 o 
   6   4  10      684.33      735.59     27.97 o 
   7   4  10      116.34      137.03     13.27 o 
   8   4  10      145.61      156.14     14.74 o 
   9   4  10        3.85        6.40      6.16 o 
  -4   5  10      456.86      487.05     27.49 o 
  -2   5  10      315.67      316.17     20.94 o 
  -1   5  10       18.38       21.69      8.42 o 
   0   5  10      953.94      961.75     26.22 o 
   1   5  10      452.00      435.58     14.87 o 
   2   5  10      914.65      890.13     21.03 o 
   3   5  10        0.23       -0.01      4.43 o 
   4   5  10      131.06      152.40     13.19 o 
   5   5  10      917.03      820.73     29.08 o 
   6   5  10       39.02       35.40      8.07 o 
   7   5  10        1.05       -1.19      4.53 o 
   8   5  10        0.55       -1.47      4.77 o 
   9   5  10      178.70      176.00     16.53 o 
  -4   6  10        6.85        6.36      7.51 o 
  -3   6  10       47.47       48.95     10.73 o 
  -2   6  10       57.35       53.08     11.12 o 
  -1   6  10       35.45       29.72      8.66 o 
   0   6  10        0.53       -1.07      3.39 o 
   1   6  10       21.69       30.19      5.52 o 
   2   6  10      486.86      479.75     15.18 o 
   3   6  10      433.77      459.91     14.53 o 
   4   6  10      227.93      241.56     15.93 o 
   5   6  10        5.66       11.88      5.96 o 
   6   6  10      455.17      483.83     23.72 o 
   7   6  10      218.30      219.78     17.40 o 
   8   6  10      236.00      222.33     18.16 o 
   9   6  10        0.08       -2.50      4.77 o 
  -4   7  10      174.02      186.13     18.24 o 
  -3   7  10       97.65      120.62     15.10 o 
  -2   7  10       18.28       29.32      8.38 o 
  -1   7  10      405.24      395.31     21.73 o 
   0   7  10        2.69        4.90      3.81 o 
   1   7  10     1014.68     1013.17     36.00 o 
   2   7  10      121.69      109.99      8.47 o 
   3   7  10      185.77      203.42     26.90 o 
   4   7  10      163.07      155.78     14.26 o 
   5   7  10      165.45      159.04     14.50 o 
   6   7  10       32.67       45.85      9.97 o 
   7   7  10       11.98       15.57      7.23 o 
   8   7  10       27.09       45.33     10.33 o 
   9   7  10      127.29      124.59     15.45 o 
  -3   8  10       56.49       72.82     12.67 o 
  -2   8  10      149.38      175.57     16.53 o 
  -1   8  10        1.46        6.91      6.12 o 
   0   8  10       19.93       20.77      5.21 o 
   1   8  10       22.58       16.45      4.72 o 
   2   8  10     1112.93     1116.74     25.10 o 
   3   8  10        2.77        1.26      3.24 o 
   4   8  10        0.23        5.09      5.52 o 
   5   8  10       67.76       62.30     11.24 o 
   6   8  10       58.67       69.84     11.76 o 
   7   8  10       49.09       54.43     10.97 o 
   8   8  10        0.34        7.07      6.40 o 
  -3   9  10       96.66       88.76     13.63 o 
  -2   9  10        4.13       -4.73      5.28 o 
  -1   9  10       93.21       85.97     12.44 o 
   0   9  10      159.97      177.93     21.20 o 
   1   9  10      641.79      610.49     18.81 o 
   2   9  10        0.65       -0.37      3.28 o 
   3   9  10      349.02      323.43     16.98 o 
   4   9  10      136.05      129.24     14.26 o 
   5   9  10       32.48       36.19      9.14 o 
   6   9  10        0.22        2.74      6.12 o 
   7   9  10        0.97        6.16      6.44 o 
  -2  10  10       24.78       15.53      7.63 o 
  -1  10  10       18.30       19.27      8.10 o 
   0  10  10       12.59        7.12      4.32 o 
   1  10  10      247.89      241.23     12.35 o 
   2  10  10      389.24      377.33     20.00 o 
   3  10  10      216.51      214.31     13.89 o 
   4  10  10        1.37        5.36      5.68 o 
   5  10  10      140.07      144.06     15.57 o 
   6  10  10      108.60      101.67     14.22 o 
  -1  11  10      170.98      175.96     16.89 o 
   0  11  10      463.47      445.50     17.66 o 
   1  11  10      213.19      232.43     12.81 o 
   2  11  10        5.18        2.43      4.99 o 
   3  11  10      228.62      238.89     12.47 o 
   4  11  10      178.15      212.20     18.63 o 
   5  11  10       19.83       30.67      9.93 o 
   1  -3  11       36.19       42.67     11.48 o 
   2  -3  11        9.10        7.68      4.87 o 
   3  -3  11        8.72        6.87      6.56 o 
   4  -3  11       90.93       94.76     13.59 o 
   5  -3  11       73.66       72.15     12.40 o 
   6  -3  11       16.95       11.28      7.51 o 
   0  -2  11       11.24       14.02      8.30 o 
   1  -2  11        7.50       14.58      8.22 o 
   2  -2  11       73.20       74.44      8.56 o 
   3  -2  11       68.68       89.49     11.20 o 
   4  -2  11        5.52        5.24      6.32 o 
   5  -2  11       13.20       13.98      7.35 o 
   6  -2  11       33.73       56.69     11.08 o 
   7  -2  11       38.98       26.90      9.06 o 
  -1  -1  11       32.36       23.72      9.22 o 
   0  -1  11      174.78      170.24     17.00 o 
   1  -1  11        9.81        5.80      6.87 o 
   2  -1  11      181.59      182.82     11.22 o 
   3  -1  11      214.20      209.76     11.22 o 
   4  -1  11      258.51      298.53     18.99 o 
   5  -1  11      141.11      152.68     14.38 o 
   6  -1  11        0.67        0.20      5.24 o 
   7  -1  11       48.15       43.58      9.85 o 
   8  -1  11      118.73      121.85     15.06 o 
  -2   0  11      289.99      275.92     22.77 o 
  -1   0  11      225.71      211.00     19.23 o 
   0   0  11        1.50       -4.97      5.96 o 
   1   0  11       66.62       81.56     11.96 o 
   2   0  11      325.44      345.03     14.32 o 
   3   0  11      845.73      872.89     21.97 o 
   4   0  11       30.54       20.66      7.23 o 
   5   0  11        1.27       12.40      6.67 o 
   6   0  11      299.54      294.91     18.67 o 
   7   0  11      356.27      327.25     20.38 o 
   8   0  11      244.33      248.23     18.47 o 
  -2   1  11        6.93        0.20      7.47 o 
  -1   1  11      124.55      128.84     15.77 o 
   0   1  11       98.89      121.81     14.58 o 
   1   1  11       32.99       16.73      8.10 o 
   2   1  11        5.90        1.86      4.38 o 
   3   1  11      107.43      123.64      8.98 o 
   4   1  11      624.10      643.42     25.31 o 
   5   1  11       48.54       53.44      9.50 o 
   6   1  11        1.91       -4.81      4.21 o 
   7   1  11      100.44      101.99     12.20 o 
   8   1  11       66.81       63.05     11.28 o 
   9   1  11       39.48       40.09     10.05 o 
  -3   2  11       86.32       98.21     15.85 o 
  -2   2  11      151.12      198.57     19.19 o 
  -1   2  11       51.30       47.24     11.80 o 
   0   2  11       40.24       44.02     10.61 o 
   1   2  11      122.28      148.03     14.54 o 
   2   2  11        2.36       -2.41      2.71 o 
   3   2  11       35.85       40.11      4.73 o 
   4   2  11       81.58       83.38     11.08 o 
   5   2  11      141.87      149.43     12.14 o 
   6   2  11       31.69       43.91      6.04 o 
   7   2  11       52.91       46.05      8.98 o 
   8   2  11        0.00       -0.56      5.96 o 
   9   2  11       31.30       31.07      8.90 o 
  -3   3  11        3.98        4.45      7.63 o 
  -2   3  11        5.50        2.30      6.95 o 
  -1   3  11      143.46      152.08     16.41 o 
   0   3  11       77.38      106.48     13.79 o 
   1   3  11        1.98        3.08      3.80 o 
   2   3  11       12.96        5.20      3.95 o 
   3   3  11      344.10      363.54     14.34 o 
   4   3  11      686.65      714.50     26.70 o 
   5   3  11       73.41       73.18     10.17 o 
   6   3  11        2.41        1.11      4.61 o 
   7   3  11      106.78      125.74     13.11 o 
   8   3  11       47.29       38.34      8.94 o 
   9   3  11       63.15       56.93     10.81 o 
  -2   4  11      209.98      234.21     20.70 o 
  -1   4  11       20.46       12.08      7.95 o 
   0   4  11      143.61      125.15     14.34 o 
   1   4  11      195.36      207.91     11.28 o 
   2   4  11       55.90       60.40     11.10 o 
   3   4  11      110.39      124.05      8.73 o 
   4   4  11      348.91      329.76     18.43 o 
   5   4  11       39.70       36.99      8.14 o 
   6   4  11      115.14      124.67     12.63 o 
   7   4  11       18.81       19.27      7.71 o 
   8   4  11        3.33        5.28      6.00 o 
   9   4  11       29.73       24.04      8.07 o 
  -3   5  11        4.26       11.16      8.26 o 
  -2   5  11      238.04      231.58     20.18 o 
  -1   5  11      277.50      304.81     20.98 o 
   0   5  11      485.12      445.25     23.80 o 
   1   5  11       50.72       35.18      6.31 o 
   2   5  11       28.83       35.35      7.79 o 
   3   5  11     1278.55     1215.27     25.84 o 
   4   5  11      609.54      609.17     25.86 o 
   5   5  11      261.26      250.06     16.85 o 
   6   5  11        0.65        5.88      5.16 o 
   7   5  11      367.81      357.29     21.14 o 
   8   5  11      223.28      263.09     18.59 o 
   9   5  11      101.70       87.72     13.15 o 
  -3   6  11      167.52      153.95     17.96 o 
  -2   6  11       35.59       53.24     11.88 o 
  -1   6  11       25.91       18.99      7.75 o 
   0   6  11      340.47      320.78     14.39 o 
   1   6  11       99.00      114.49      9.44 o 
   2   6  11      115.77      122.46      9.22 o 
   3   6  11       49.09       45.82      6.26 o 
   4   6  11      116.67      117.56     13.03 o 
   5   6  11       95.07      103.73     12.48 o 
   6   6  11       29.57       28.80      8.30 o 
   7   6  11        4.32        6.00      5.88 o 
   8   6  11       41.85       38.62      9.65 o 
  -2   7  11       12.09        2.34      6.40 o 
  -1   7  11       99.12      126.18     14.78 o 
   0   7  11       26.14       19.67      5.18 o 
   1   7  11       96.95      100.77      9.05 o 
   2   7  11       60.29       62.59      7.42 o 
   3   7  11      297.58      274.25     12.17 o 
   4   7  11       45.66       53.16     10.21 o 
   5   7  11       38.65       31.86      8.62 o 
   6   7  11       69.07       70.12     11.52 o 
   7   7  11      127.71      146.56     15.85 o 
   8   7  11      109.18      118.08     15.22 o 
  -2   8  11       45.28       70.36     13.15 o 
  -1   8  11       24.22       22.25      8.70 o 
   0   8  11      985.19     1003.19     39.31 o 
   1   8  11      170.97      164.80     11.04 o 
   2   8  11      163.36      177.50     19.49 o 
   3   8  11       36.17       32.58      5.70 o 
   4   8  11       95.76       83.23     12.24 o 
   5   8  11      127.22      143.23     15.38 o 
   6   8  11        0.66       -1.87      4.93 o 
   7   8  11        9.24        1.11      6.20 o 
  -1   9  11      103.43      128.01     15.02 o 
   0   9  11       27.76       21.03      6.12 o 
   1   9  11       76.16       75.72      8.40 o 
   2   9  11      256.18      256.83     19.67 o 
   3   9  11      180.03      187.45     10.80 o 
   4   9  11       38.11       48.23     10.85 o 
   5   9  11        0.18        1.59      5.76 o 
   6   9  11      238.97      267.38     19.75 o 
   0  10  11       35.99       33.72      7.09 o 
   1  10  11      173.74      167.35     11.57 o 
   2  10  11        1.97        0.73      3.92 o 
   3  10  11      112.98      107.82      9.27 o 
   4  10  11       28.52       18.20      8.22 o 
   5  10  11       62.33       47.72     11.04 o 
   2  11  11      467.00      486.35     18.22 o 
   3  11  11      156.54      143.80     11.46 o 
   1  -1  12       16.07       13.83      8.70 o 
   2  -1  12      161.78      172.71     11.71 o 
   3  -1  12       26.59       34.98     13.65 o 
   4  -1  12       21.02       20.38      8.46 o 
   5  -1  12       22.47       13.59      7.83 o 
   6  -1  12       35.66       47.83     10.89 o 
   0   0  12       50.78       64.56     13.55 o 
   1   0  12      480.96      508.78     26.94 o 
   2   0  12       14.30        6.84     15.24 o 
   3   0  12        1.41       -3.72      5.13 o 
   4   0  12      228.85      230.79     16.96 o 
   5   0  12      199.57      224.19     16.96 o 
   6   0  12      196.53      202.54     16.85 o 
   7   0  12       26.27       19.63      8.18 o 
   0   1  12       44.46       40.96     11.08 o 
   1   1  12       86.26       94.64     13.63 o 
   2   1  12      179.23      176.30     12.16 o 
   3   1  12        5.61       15.09      4.90 o 
   4   1  12        1.27       -0.83      5.56 o 
   5   1  12       24.43       18.51      7.19 o 
   6   1  12       22.00       31.19      8.46 o 
   7   1  12      123.00      135.52     14.46 o 
  -1   2  12       28.54       32.34     10.97 o 
   0   2  12      213.70      268.02     20.54 o 
   1   2  12      113.62      148.03     15.89 o 
   2   2  12        0.49       -1.74      3.83 o 
   3   2  12       82.44       72.11      7.60 o 
   4   2  12      194.14      222.76     15.02 o 
   5   2  12       54.27       65.00     10.21 o 
   6   2  12       32.49       23.80      7.75 o 
   7   2  12       62.16       78.78     11.48 o 
   8   2  12       63.38       69.61     11.68 o 
  -1   3  12        9.55       13.87      9.10 o 
   0   3  12        0.70        2.62      6.63 o 
   1   3  12      171.31      190.27     17.20 o 
   2   3  12       26.54       30.15      6.06 o 
   3   3  12        3.54        0.58      3.88 o 
   4   3  12        2.57       -2.11      4.77 o 
   5   3  12       34.66       42.99      9.22 o 
   6   3  12       63.73       77.31     11.28 o 
   7   3  12       61.56       58.76     10.37 o 
   8   3  12        3.91       13.15      6.79 o 
  -1   4  12      142.54      160.71     18.08 o 
   0   4  12      172.65      201.23     18.39 o 
   1   4  12       36.33       33.51      6.37 o 
   2   4  12       36.33       34.92      6.65 o 
   3   4  12       27.82       19.70     13.71 o 
   4   4  12      366.59      418.27     21.85 o 
   5   4  12      203.25      204.89     16.53 o 
   6   4  12        0.18       -0.12      4.73 o 
   7   4  12      107.20      109.30     13.07 o 
   8   4  12       84.39       93.29     13.19 o 
  -1   5  12      155.12      153.28     17.28 o 
   0   5  12      105.79      132.90     15.77 o 
   1   5  12      434.77      437.77     16.91 o 
   2   5  12      129.06      112.85     20.84 o 
   3   5  12      171.17      167.54     14.28 o 
   4   5  12       32.76       32.06      8.54 o 
   5   5  12      220.87      229.48     17.40 o 
   6   5  12      453.73      411.28     22.61 o 
   7   5  12       54.38       51.69     10.97 o 
   8   5  12       14.72       -2.54      5.80 o 
  -1   6  12      119.95      125.59     16.01 o 
   0   6  12       44.64       71.20     12.28 o 
   1   6  12       34.64       31.41      6.40 o 
   2   6  12        0.73        3.43      4.20 o 
   3   6  12      103.83      109.37      8.94 o 
   4   6  12      201.26      195.43     16.61 o 
   5   6  12      157.91      158.04     15.65 o 
   6   6  12       80.03       82.24     12.40 o 
   7   6  12      130.97      126.82     14.82 o 
  -1   7  12       48.75       58.80     12.51 o 
   0   7  12       42.78       32.22      9.69 o 
   1   7  12       87.27      111.00      9.87 o 
   2   7  12        2.10        0.53      3.83 o 
   3   7  12        2.80       -2.34      3.72 o 
   4   7  12       52.74       55.18     10.81 o 
   5   7  12       84.40      113.59     14.18 o 
   6   7  12       74.32       78.11     12.51 o 
   7   7  12       42.58       36.59      9.73 o 
   0   8  12       31.96       47.08     11.40 o 
   1   8  12       27.41       25.35      6.31 o 
   2   8  12       81.90       67.53      8.20 o 
   3   8  12      414.20      439.53     16.34 o 
   4   8  12      330.48      355.66     21.97 o 
   5   8  12      147.95      146.92     16.45 o 
   6   8  12       56.31       60.43     11.80 o 
   1   9  12       80.02       74.57     13.09 o 
   2   9  12       97.91      115.36     10.15 o 
   3   9  12        2.49        3.45      4.06 o 
   4   9  12       97.58       90.74     13.98 o 
   5   9  12      126.03      148.19     17.04 o 
   3   1  13        1.94        8.22      6.87 o 
   4   1  13       62.60       57.21     11.20 o 
   5   1  13      126.74      131.70     14.74 o 
   2   2  13      100.05      113.71     14.54 o 
   1   3  13       14.84       18.12      9.46 o 
   2   3  13        1.82       -1.35      6.83 o 
   1   4  13       54.15       60.23     12.40 o 
   2   4  13       49.98       68.09      8.54 o 
   3   4  13      113.18       96.23     13.15 o 
   4   4  13        6.08        4.29      6.24 o 
   5   4  13       43.87       43.58      9.69 o 
   6   4  13       90.77      104.13     13.79 o 
   1   5  13      109.49      111.00     14.74 o 
   2   5  13       59.80       58.50      8.18 o 
   3   5  13       63.88       59.08     11.64 o 
   4   5  13      593.56      585.50     27.65 o 
   5   5  13      181.16      175.72     16.69 o 
   6   5  13      116.39       71.04     12.48 o 
   1   6  13       91.68      118.57     13.75 o 
   2   6  13       21.81       32.63      6.89 o 
   3   6  13       44.86       62.49     12.20 o 
   4   6  13       51.77       27.61      9.26 o 
   5   6  13       74.49       76.12     12.79 o 
   6   6  13       72.05       84.70     13.47 o 
   1   7  13        2.97        4.17      4.94 o 
   2   7  13        0.19       -0.98      4.65 o 
   3   7  13       72.08       85.74     14.06 o 
   4   7  13      276.96      302.94     20.98 o 
   5   7  13       15.84       27.02      9.38 o 
   3   8  13       59.09       90.15     14.46 o 
   4   8  13       22.73       11.52      7.95 o 
                                                 
